# Supplementary material for: Single-cell sequencing of facial adipose tissue unveils FKBP5 as a therapeutic target for facial infiltrating lipomatosis
Source: Stem Cell Res Ther. 2024 Jul 18;15:209. doi: 10.1186/s13287-024-03835-9 (PMC11256636; doi:10.1186/s13287-024-03835-9)
Supplement: Supplementary file 1 — Supplementary Material 1: Table S1. Clinical information of patients with FIL and patients in control group [file 13287_2024_3835_MOESM1_ESM.xls]

## Sheet: Sheet1
Table S1: Clinical information of patients with FIL and patients in control group
Patient No.	Sex	Age	Side	Diagnosis	Specimen	Group	Application
1	Male	2	Right	Facial infiltrating lipomatosis	Adipose tissue of lipomatosis	FIL	scRNA-seq, FAPs isolation,IHC, RT-qPCR
2	Female	7	Left	Facial infiltrating lipomatosis	Adipose tissue of lipomatosis	FIL	scRNA-seq, FAPs isolation,IHC, RT-qPCR
3	Female	5	Left	Facial infiltrating lipomatosis	Adipose tissue of lipomatosis	FIL	scRNA-seq, FAPs isolation,IHC, RT-qPCR
4	Female	4	Right	Facial infiltrating lipomatosis	Adipose tissue of lipomatosis	FIL	scRNA-seq, FAPs isolation,IHC, RT-qPCR
5	Female	16	Left	Facial infiltrating lipomatosis	Adipose tissue of lipomatosis	FIL	IHC, RT-qPCR
6	Male	5	Right	Facial infiltrating lipomatosis	Adipose tissue of lipomatosis	FIL	IHC, RT-qPCR
7	Female	18	Left	Facial infiltrating lipomatosis	Adipose tissue of lipomatosis	FIL	IHC, RT-qPCR
8	Female	17	Left	Facial infiltrating lipomatosis	Adipose tissue of lipomatosis	FIL	IHC
9	Male	23	Right	Facial infiltrating lipomatosis	Adipose tissue of lipomatosis	FIL	IHC
10	Female	6	Right	Facial infiltrating lipomatosis	Adipose tissue of lipomatosis	FIL	IHC, RT-qPCR
11	Female	15	Right	Facial infiltrating lipomatosis	Adipose tissue of lipomatosis	FIL	IHC, RT-qPCR
12	Male	7	Left	Facial infiltrating lipomatosis	Adipose tissue of lipomatosis	FIL	IHC
13	Male	9	Right	Facial infiltrating lipomatosis	Adipose tissue of lipomatosis	FIL	IHC
14	Female	5	Right	Congenital hemangioma	Normal adipose tissue beyond the margins of the lesion	Control	scRNA-seq, FAPs isolation,IHC, RT-qPCR
15	Male	5	Right	Congenital hemangioma	Normal adipose tissue beyond the margins of the lesion	Control	scRNA-seq, FAPs isolation,IHC, RT-qPCR
16	Female	6	Left	Pigmented nevus	Normal adipose tissue beyond the margins of the lesion	Control	scRNA-seq, FAPs isolation,IHC, RT-qPCR
17	Female	8	Right	Pigmented nevus	Normal adipose tissue beyond the margins of the lesion	Control	FAPs isolation,IHC, RT-qPCR
18	Male	12	Left	Pigmented nevus	Normal adipose tissue beyond the margins of the lesion	Control	IHC, RT-qPCR
19	Female	14	Left	Pigmented nevus	Normal adipose tissue beyond the margins of the lesion	Control	IHC, RT-qPCR
20	Male	15	Right	Pigmented nevus	Normal adipose tissue beyond the margins of the lesion	Control	IHC, RT-qPCR
