# Supplementary material for: Single-cell sequencing of facial adipose tissue unveils FKBP5 as a therapeutic target for facial infiltrating lipomatosis
Source: Stem Cell Res Ther. 2024 Jul 18;15:209. doi: 10.1186/s13287-024-03835-9 (PMC11256636; doi:10.1186/s13287-024-03835-9)
Supplement: Supplementary file 2 — Supplementary Material 2: Table S2. Primers used for quantitative PCR and lentivirus [file 13287_2024_3835_MOESM2_ESM.xls]

## Sheet: Sheet1
Table S2 Primers used for quantitative PCR and lentivirus
Gene		Primer sequence(5′–3′)							Primer information
H-GAPDH	sense	CATCATCCCTGCCTCTACTGG							NM_001256799.2
	anti-sense	GTGGGTGTCGCTGTTGAAGTC
H-PPARγ	sense	CTCCAGCATTTCTACTCCACAT							NM_138711.3
	anti-sense	TCCACAGACACGACATTCAA
H-FABP4	sense	CGAAGTCACTGCAGATGACAG							NM_001442
	anti-sense	TATCCCACAGAATGTTGTAGAGTTC
H-C/EBPα	sense	GCCTTGTCATTTTATTTGGAGG							NM_004364
	anti-sense	GTTTCCACCCCTTTCTAAGGAC
H-PIK3CA	sense	TGAGGCTACATTAATAACCATAAAG							NM_006218
	anti-sense	GTCGTCTTGTTTCATCAAAAAATTC
H-FKBP5	sense	GGAGCAACAGTAGAAATCCACCT							NM_004117
	anti-sense	TATAAGCTCAGCATTAGGTTCAATG
