# Supplementary material for: Single-cell sequencing of facial adipose tissue unveils FKBP5 as a therapeutic target for facial infiltrating lipomatosis
Source: Stem Cell Res Ther. 2024 Jul 18;15:209. doi: 10.1186/s13287-024-03835-9 (PMC11256636; doi:10.1186/s13287-024-03835-9)
Supplement: Supplementary file 6 — Supplementary Material 6: Table S4: Differential expression genes in FIL and CON [file 13287_2024_3835_MOESM6_ESM.xls]

Table S4: Differential expression genes in FIL and CON.
gene_id	Scores	avg_logFC	p_val	p_val_adj	pct.1	pct.2	FIL	CON
FKBP5	68.54736	2.803264	0	0	0.698693449	0.06594124	1.5691327	0.11019212
ZBTB16	65.228004	2.217445	0	0	0.731579415	0.144287269	1.6160921	0.2531914
KAZN	45.45838	2.0915892	0	0	0.461558973	0.080957563	1.033832	0.14948992
PLPP3	46.34219	1.9131745	0	0	0.519598258	0.126224157	1.1236923	0.21913067
RORA	51.48275	1.9063882	0	0	0.614434273	0.161044614	1.3577131	0.29718515
RPL26	48.648903	1.8619329	0	0	0.386632299	0	0.7455433	0
NAV3	44.7879	1.8478267	0	0	0.558705893	0.181066376	1.311438	0.34013733
PTPRG	50.63507	1.813946	0	0	0.624033419	0.177801959	1.3724319	0.32980692
PTEN	57.30894	1.7967421	0	0	0.708559239	0.196300326	1.4354553	0.33284035
MT1X	43.585213	1.7846155	0	0	0.325304417	0	0.58814794	0
LAMA2	46.508484	1.7795302	0	0	0.768998311	0.473775843	2.1636775	1.0000436
MIR99AHG	44.61343	1.7742771	0	0	0.530708381	0.153427639	1.1950544	0.28219533
XIST	56.277943	1.7650719	0	0	0.533463692	0.032426551	0.9285056	0.06098795
RPL21	45.573494	1.7540619	0	0	0.432850413	0.062459195	0.8710283	0.09733818
RPL9	43.117683	1.7263268	0	0	0.551684295	0.211751904	1.222449	0.3468747
IFI6	29.64014	1.7111729	4.54E-193	3.42E-191	0.492222914	0.227856366	1.0238417	0.41093847
PARD3B	47.641647	1.6847187	0	0	0.495244867	0.082045702	0.93702763	0.14296645
TACC1	52.967934	1.6785759	0	0	0.817705093	0.403482046	1.961361	0.78274256
RPL22	48.2847	1.6575971	0	0	0.387521109	0.003482046	0.6886137	0.005178526
AC104041.1	42.83697	1.6502779	0	0	0.32734868	0.005658324	0.6131974	0.01199869
FOXO3	55.15027	1.6095729	0	0	0.703493023	0.198911861	1.3946209	0.35287938
MT1M	50.92767	1.608446	0	0	0.722246911	0.257453754	1.6046604	0.51054543
FOSB	49.5906	1.5884142	0	0	0.695582615	0.244396083	1.516877	0.47833213
MT1E	47.59153	1.5599312	0	0	0.79672918	0.373449402	1.8412049	0.76093566
NFATC2	37.900116	1.5437399	0	0	0.326282108	0.038737758	0.5813529	0.06362567
MT2A	51.262474	1.5161346	0	0	0.962314461	0.731664853	3.3115323	1.9961258
DCLK1	41.60496	1.4950452	0	0	0.647586881	0.317954298	1.4667333	0.5850245
ELL2	41.33593	1.4863205	0	0	0.382632655	0.047660501	0.6484658	0.08471241
PRKG1	41.620403	1.4785801	0	0	0.487245578	0.128182807	0.963631	0.23282552
MRTFA	48.121784	1.4663237	0	0	0.457648209	0.047442873	0.76409596	0.08054111
H3-3A	44.687565	1.458529	0	0	0.453115279	0.085092492	0.82003856	0.12578602
TNXB	43.14637	1.4563234	0	0	0.445738157	0.084439608	0.8033051	0.13614775
AUTS2	42.5175	1.4076214	0	0	0.456581637	0.092709467	0.85439813	0.16873075
DLG2	40.900383	1.4070255	0	0	0.363434361	0.038955386	0.6527112	0.07592223
ARHGAP26	44.50658	1.3943465	0	0	0.460492401	0.079434168	0.7962933	0.13241626
CALM2	46.80541	1.3870962	0	0	0.364145409	0	0.5742786	0
SOX5	43.19239	1.3870727	0	0	0.431606079	0.065723613	0.77883846	0.12606618
IGKC	45.683826	1.3820149	0	0	0.350546618	0	0.49515992	0
OAZ1	46.798096	1.3544697	0	0	0.364056528	0	0.56937504	0
RPL7	43.105	1.3353466	0	0	0.402097591	0.054406964	0.68183	0.08083747
SH3PXD2B	45.80493	1.3318253	0	0	0.523509021	0.113384113	0.86743444	0.18370482
UST	38.993164	1.3196343	0	0	0.481557195	0.144069641	0.9182999	0.2569919
ZNF385D	37.3739	1.318903	1.04E-305	2.30E-303	0.432850413	0.116866159	0.8332148	0.21577586
PRICKLE2	45.032017	1.3083786	0	0	0.470535952	0.076605005	0.7713563	0.13315861
LRMDA	41.55159	1.3060807	0	0	0.425917696	0.074646355	0.73506624	0.13369352
MAML2	43.210682	1.3058099	0	0	0.482357124	0.09945593	0.8382069	0.18084289
SNED1	41.909187	1.2904316	0	0	0.473380144	0.104896627	0.8111525	0.18303636
C11orf96	36.063633	1.2803903	8.43E-285	1.56E-282	0.237934406	0	0.36998186	0
DLC1	35.637283	1.2692533	3.71E-278	6.59E-276	0.625277753	0.349945593	1.4223769	0.6619957
ATP1B3	32.1604	1.2643784	6.32E-227	6.86E-225	0.431339436	0.146898803	0.74662036	0.25943378
TTC28	42.422016	1.254446	0	0	0.463869878	0.094668118	0.79371315	0.16579796
PLXDC2	42.296993	1.2514479	0	0	0.644920452	0.262676823	1.3142997	0.49489623
FTX	41.731472	1.2460473	0	0	0.454270731	0.090533188	0.7838767	0.16681196
TIPARP	36.695858	1.2387408	8.50E-295	1.72E-292	0.394720469	0.088792165	0.66574967	0.15470576
NCAM2	36.044323	1.2292142	1.69E-284	3.11E-282	0.294196071	0.0304679	0.47772586	0.05027764
CTDSPL	45.36086	1.2255433	0	0	0.439338725	0.053536453	0.66945475	0.08828757
CARMIL1	41.730038	1.2131579	0	0	0.422184695	0.06898803	0.68100834	0.11925232
IMMP2L	39.18977	1.2023556	0	0	0.411074571	0.080304679	0.6941379	0.14583036
ELF1	42.804123	1.200058	0	0	0.561461203	0.164744287	0.96894574	0.28495276
BICC1	38.101765	1.1897243	0	0	0.557905964	0.212404788	1.033355	0.3747046
FBXL7	39.513184	1.1880537	0	0	0.458714781	0.114254625	0.7994452	0.2019282
RPL41	35.391705	1.187045	2.29E-274	3.91E-272	0.698960092	0.470511425	1.6231992	0.890596
ZFPM2	40.378376	1.186462	0	0	0.46849169	0.115560392	0.82301795	0.20556974
ACACB	38.582497	1.1851332	0	0	0.424228957	0.091838955	0.69808096	0.16492592
IGF1	35.510548	1.1828563	3.38E-276	5.89E-274	0.665274198	0.34211099	1.452785	0.700936
ZBTB20	43.47544	1.178655	0	0	0.730779486	0.379325354	1.646741	0.74078923
MED13L	41.805183	1.1769764	0	0	0.639943116	0.263112078	1.2560967	0.4792803
AKAP13	42.01465	1.1703476	0	0	0.630788374	0.252448313	1.2129577	0.450735
WWOX	36.604946	1.1545023	2.39E-293	4.78E-291	0.368145054	0.071164309	0.61098313	0.12572917
LDB2	35.131104	1.1517293	2.26E-270	3.72E-268	0.647498	0.346028292	1.3367053	0.64027846
SUMO2	41.07392	1.1493721	0	0	0.437561106	0.094885745	0.72470635	0.14552806
TSHZ2	38.801468	1.146312	0	0	0.480401742	0.134494015	0.8519875	0.24528311
EBF1	38.47712	1.1433291	0	0	0.667940627	0.335799782	1.4199417	0.6446588
SAMHD1	40.437325	1.1408579	0	0	0.545462626	0.164961915	0.9126904	0.2886268
SPARCL1	33.746643	1.1163058	1.20E-249	1.62E-247	0.648475691	0.330794342	1.4368227	0.7059481
USP53	41.072468	1.113865	0	0	0.602613101	0.208052231	1.1057667	0.39400157
ANK2	34.86099	1.1118329	2.90E-266	4.63E-264	0.525819927	0.214581066	1.0006026	0.38844925
ARL15	38.085598	1.0931273	0	0	0.348680117	0.047878128	0.5453351	0.084055655
ISG15	22.908918	1.066803	3.79E-116	1.16E-114	0.216069683	0.06398259	0.39701515	0.1112789
CRISPLD2	37.473106	1.0643692	2.53E-307	5.74E-305	0.664474269	0.323612622	1.3431988	0.6161124
SGCZ	27.562344	1.0640941	3.15E-167	1.77E-165	0.154564039	0.002829162	0.27080247	0.005746161
CELF2	38.36023	1.0566114	0	0	0.659585815	0.32383025	1.3428185	0.60433304
RAD51B	31.546759	1.0537832	1.99E-218	2.01E-216	0.284330282	0.052665941	0.47954157	0.09453097
AOX1	40.941963	1.0493742	0	0	0.490711937	0.118607182	0.7742608	0.20521152
FNDC3B	39.289066	1.0485574	0	0	0.605546174	0.242002176	1.1076972	0.42871088
NAALADL2	36.109684	1.0398738	1.60E-285	2.98E-283	0.432672651	0.119477693	0.7554809	0.22025177
LPP	40.575333	1.0379146	0	0	0.616389654	0.231338411	1.1248176	0.42376208
OGFRL1	32.144413	1.0264511	1.06E-226	1.14E-224	0.461647854	0.170620239	0.78608394	0.30004364
ZFAND5	42.437336	1.0258881	0	0	0.827837526	0.441784548	1.8584812	0.934711
FOXO1	38.017754	1.0227855	0	0	0.306461648	0.023068553	0.4438938	0.041783266
JMJD1C	37.771782	1.0083764	0	0	0.604124078	0.253101197	1.1494217	0.47182125
NAMPT	33.84045	1.0037051	5.02E-251	6.90E-249	0.456403875	0.15429815	0.7555596	0.2627535
JUND	29.721052	1.002828	4.11E-194	3.16E-192	0.737356679	0.566050054	1.8621495	1.2136539
TRIO	35.497963	0.9998692	5.28E-276	9.15E-274	0.424762243	0.114254625	0.67630893	0.19964631
MAGI2	35.172447	0.9920732	5.28E-271	8.74E-269	0.319082748	0.049401523	0.5115824	0.090594985
FMNL2	37.693077	0.9901421	0	0	0.44876011	0.11577802	0.72279155	0.20307659
RBPMS	36.14812	0.985748	3.98E-286	7.58E-284	0.636476758	0.298803047	1.2179892	0.5536692
SLC19A2	38.488766	0.98470855	0	0	0.416762954	0.085745375	0.62397754	0.14684613
BNC2	37.577633	0.9817776	4.985726135316366e-309	1.14E-306	0.421207004	0.096844396	0.6771053	0.17417425
KCNIP4	24.990355	0.9796437	7.78E-138	3.14E-136	0.163274376	0.019804135	0.29245308	0.035492506
ANKRD28	38.832973	0.9745398	0	0	0.369922674	0.052665941	0.5436462	0.0946448
LRRN3	28.712507	0.9691503	2.66E-181	1.77E-179	0.19518265	0.017627856	0.31697887	0.030342868
ARHGAP24	33.287853	0.96772355	5.79E-243	7.50E-241	0.41907386	0.131664853	0.71643025	0.2346562
ARIH1	37.46411	0.96614903	3.54E-307	7.98E-305	0.398097947	0.083569097	0.6050277	0.1387626
RPS4X	35.06525	0.96551216	2.28E-269	3.74E-267	0.812372234	0.656147987	2.110142	1.4236526
SVIL	37.686115	0.9617574	0	0	0.575593281	0.21828074	1.0121709	0.39227468
LINC00342	33.89633	0.96075076	7.54E-252	1.04E-249	0.286019021	0.03656148	0.4328647	0.069012485
FKBP1A	41.9564	0.95962596	0	0	0.305928362	0	0.4031147	0
CCN1	24.564829	0.9591968	3.00E-133	1.15E-131	0.507332682	0.272905332	1.0699232	0.5883831
MRPS6	36.75928	0.9545902	8.26E-296	1.71E-293	0.245755933	0	0.34221655	0
ARHGAP10	38.449047	0.95231104	0	0	0.57825971	0.213710555	1.0101801	0.38302085
LIFR	38.014526	0.9505059	0	0	0.507332682	0.153210011	0.838167	0.27745384
MT1A	32.71616	0.9500757	9.20E-235	1.08E-232	0.432850413	0.142763874	0.7864553	0.2842974
ROBO2	25.84308	0.94935215	2.91E-147	1.29E-145	0.215180873	0.045919478	0.39412305	0.08456827
PARD3	37.278133	0.9483889	3.71E-304	8.10E-302	0.454359612	0.1218716	0.7189675	0.21126938
SH3RF1	36.24238	0.94521177	1.31E-287	2.51E-285	0.304150742	0.03351469	0.42587787	0.053899363
ARID1B	38.067635	0.92719376	0	0	0.426362101	0.095103373	0.63707244	0.16106473
CAB39L	35.596565	0.9270669	1.58E-277	2.79E-275	0.467780642	0.14515778	0.75496966	0.2527841
PRKN	36.77145	0.9262687	5.28E-296	1.10E-293	0.317571771	0.03656148	0.4748537	0.06927426
SLC2A3	31.400389	0.9256359	2.00E-216	1.99E-214	0.382988179	0.117954298	0.6324617	0.20853728
CDK14	36.135643	0.91724133	6.25E-286	1.18E-283	0.451071016	0.132100109	0.73426676	0.22742727
CD59	40.981323	0.9170938	0	0	0.301750955	0.003482046	0.39509195	0.006231606
SETBP1	36.58687	0.9104041	4.63E-293	9.19E-291	0.456581637	0.129270947	0.7340603	0.22668877
MYOC	21.720451	0.90897846	1.31E-104	3.41E-103	0.234201404	0.080957563	0.42238972	0.15583432
ATP10A	35.95929	0.90723556	3.62E-283	6.61E-281	0.347435783	0.061153428	0.5063109	0.099505566
ZFHX3	37.86036	0.9067877	0	0	0.409830237	0.086398259	0.6070676	0.1456043
NEAT1	34.136368	0.9010351	2.13E-255	3.07E-253	0.663496578	0.355168662	1.3229359	0.6719005
PLEKHA5	35.240356	0.8962193	4.82E-272	8.08E-270	0.510710159	0.181501632	0.8533029	0.32172948
SMYD3	32.743782	0.8896141	3.72E-235	4.42E-233	0.293662786	0.048966268	0.439269	0.08448148
ATP1A1	33.470654	0.8845852	1.29E-245	1.69E-243	0.565371967	0.243090316	0.9525098	0.4201328
RNF115	38.179974	0.88344204	0	0	0.479779575	0.129270947	0.72483385	0.22080429
AKT3	35.209866	0.88179135	1.41E-271	2.35E-269	0.411074571	0.104678999	0.6335532	0.18517283
ECHDC2	38.11297	0.87771815	0	0	0.454804017	0.110772579	0.6641602	0.18809952
HNRNPA1	39.52999	0.875106	0	0	0.277486446	0	0.358027	0
RPS10	40.102974	0.87475884	0	0	0.28415252	0	0.36495632	0
CCNH	36.855896	0.8718129	2.35E-297	4.93E-295	0.412852191	0.09336235	0.633544	0.17069009
SBF2	35.542263	0.8678912	1.09E-276	1.92E-274	0.46493645	0.143634385	0.7293175	0.24353008
CNTN4	29.97577	0.865568	2.03E-197	1.63E-195	0.266554084	0.050707291	0.4159113	0.0877402
LEPROT	41.029224	0.8640481	0	0	0.294996	0	0.36733162	0
DPYD	35.326218	0.86050093	2.33E-273	3.95E-271	0.510176873	0.178454842	0.8595683	0.3252467
MAN1A1	32.25809	0.86030656	2.71E-228	2.98E-226	0.680917252	0.379760609	1.3327093	0.7173545
BTG2	29.718525	0.85671705	4.43E-194	3.40E-192	0.626877611	0.328182807	1.2929447	0.69752085
DDIT4	33.671814	0.8563807	1.50E-248	2.00E-246	0.639498711	0.304896627	1.2844782	0.6340091
LARGE1	32.514454	0.8547639	6.66E-232	7.54E-230	0.277308684	0.040261153	0.38896975	0.06702998
LSAMP	27.16455	0.85262984	1.70E-162	8.93E-161	0.406808284	0.171055495	0.6743173	0.28633413
MAP3K5	31.6683	0.8517915	4.25E-220	4.33E-218	0.325304417	0.073558215	0.50457865	0.13596675
CTSD	39.445713	0.8517119	0	0	0.276508755	0	0.34909216	0
CBLB	34.405426	0.85056514	2.09E-259	3.12E-257	0.418896098	0.115560392	0.6497353	0.20564803
GPHN	34.7196	0.8499577	3.99E-264	6.26E-262	0.312772198	0.046789989	0.45556825	0.08486841
CAMK2D	33.801346	0.846828	1.88E-250	2.58E-248	0.514709804	0.199347116	0.8862563	0.3592715
AGAP1	32.63546	0.8452311	1.29E-233	1.48E-231	0.326637632	0.069858542	0.48723698	0.11829161
ADAMTS9-AS2	31.344038	0.8450182	1.17E-215	1.17E-213	0.317660652	0.071381937	0.50319064	0.1356013
LINC02511	27.48935	0.8376145	2.35E-166	1.30E-164	0.21047018	0.031773667	0.33529422	0.0604206
VGLL4	35.876366	0.8344	7.14E-282	1.29E-279	0.545995911	0.202176279	0.8692392	0.34176597
DAB2	39.108055	0.831527	0	0	0.284596925	0.00609358	0.35873407	0.008504632
PITPNC1	30.315662	0.8300881	7.13E-202	6.09E-200	0.341480757	0.09445049	0.5199792	0.1622728
CRY1	33.06292	0.828619	1.01E-239	1.28E-237	0.280241756	0.039390642	0.39899972	0.064437136
RAMP2	30.110062	0.82644415	3.58E-199	2.94E-197	0.630699493	0.324265506	1.165501	0.6185979
DIAPH2	34.50721	0.8253338	6.25E-261	9.43E-259	0.520042663	0.194124048	0.87555516	0.35099256
MUC20-OT1	36.931614	0.81903946	1.44E-298	3.06E-296	0.353568572	0.055930359	0.48830846	0.0953189
MBD5	34.210896	0.8188848	1.67E-256	2.41E-254	0.353835215	0.074863983	0.5199744	0.12989989
PTPRS	37.402115	0.8159421	3.61E-306	8.07E-304	0.47302462	0.129053319	0.6855264	0.21540575
SIK3	34.682163	0.8137851	1.46E-263	2.26E-261	0.326726513	0.05484222	0.4552981	0.0936854
MKLN1	37.147102	0.8134259	4.88E-302	1.05E-299	0.458714781	0.119260065	0.6847657	0.21123874
DMD	28.302044	0.81004035	3.26E-176	2.05E-174	0.272064705	0.063764962	0.41326454	0.11144636
EXT1	28.713028	0.80896497	2.62E-181	1.75E-179	0.398542352	0.151468988	0.6507072	0.2571585
RND3	26.949768	0.8085204	5.74E-160	2.92E-158	0.515776375	0.253536453	0.9522153	0.49336147
PTBP2	38.092533	0.8069209	0	0	0.339080971	0.039390642	0.46666798	0.07288288
RASD1	20.870743	0.80416304	9.88E-97	2.24E-95	0.491956271	0.295756257	1.2080281	0.7388928
VIT	34.701515	0.8008224	7.47E-264	1.16E-261	0.559505822	0.215016322	0.9118606	0.38684174
ADAMTS1	29.711386	0.79850787	5.47E-194	4.20E-192	0.541196338	0.249401523	0.9854353	0.4850514
F3	29.26602	0.7970225	2.81E-188	2.01E-186	0.418451693	0.154733406	0.70461917	0.29274905
ARID5B	33.05923	0.79372776	1.15E-239	1.43E-237	0.728912986	0.403264418	1.4883986	0.8223706
OPHN1	34.949352	0.7905079	1.32E-267	2.13E-265	0.385387966	0.09031556	0.5687041	0.15497646
RHOBTB3	34.286537	0.790255	1.25E-257	1.84E-255	0.667762866	0.320130577	1.202878	0.5977428
MEG3	33.37236	0.78409237	3.45E-244	4.50E-242	0.330192872	0.066158868	0.46264714	0.10781749
VKORC1	38.6148	0.7823676	0	0	0.266909608	0	0.32760403	0
RASAL2	30.860992	0.7813122	3.99E-209	3.65E-207	0.282552662	0.052665941	0.38969052	0.08865325
GPC6	27.208736	0.7806574	5.12E-163	2.71E-161	0.242289574	0.052665941	0.37165284	0.091061056
RNF19B	21.325832	0.7749545	6.54E-101	1.59E-99	0.325659941	0.156256801	0.57729745	0.2712203
STX12	32.07637	0.7743026	9.42E-226	1.01E-223	0.429472936	0.139934712	0.6387946	0.23499207
ANKS1B	33.10777	0.77419114	2.30E-240	2.92E-238	0.255710604	0.024591948	0.36474514	0.0463073
REV3L	32.89112	0.7736783	2.94E-237	3.59E-235	0.508665896	0.198041349	0.8761354	0.36710936
B4GALT1	34.81324	0.7731466	1.53E-265	2.43E-263	0.483956982	0.16039173	0.7155271	0.26150793
SCMH1	32.968174	0.77242523	2.32E-238	2.86E-236	0.32823749	0.067682263	0.46502376	0.11176297
BOC	29.417122	0.7690078	3.32E-190	2.42E-188	0.387521109	0.132317737	0.58911216	0.22256398
ARHGAP6	32.695023	0.767259	1.84E-234	2.14E-232	0.406986046	0.120130577	0.6296498	0.21419452
CCNL1	34.10828	0.76716363	5.56E-255	7.93E-253	0.465203093	0.147116431	0.70838565	0.26068747
DNAJB1	28.850294	0.7658964	5.02E-183	3.45E-181	0.502977513	0.225462459	0.8345599	0.39857203
APBB2	34.43269	0.76094127	8.18E-260	1.23E-257	0.401031019	0.102067465	0.5857882	0.17804915
CYP1B1	30.023954	0.7595626	4.78E-198	3.84E-196	0.289040974	0.062023939	0.4475835	0.11754141
CYP4B1	24.791937	0.75757295	1.10E-135	4.28E-134	0.212158919	0.048531012	0.32667345	0.08005715
MYCBP2	33.408264	0.75563025	1.04E-244	1.36E-242	0.495422629	0.178237214	0.7981206	0.32041535
DDX17	36.12243	0.74671173	1.01E-285	1.89E-283	0.622789085	0.258759521	1.0425804	0.46432737
SDK1	22.887749	0.7465671	6.15E-116	1.87E-114	0.183717003	0.041131665	0.28244942	0.0733851
SLC5A3	29.436304	0.74449545	1.89E-190	1.39E-188	0.167096258	0	0.23634946	0
SSH2	34.090706	0.74422157	1.01E-254	1.44E-252	0.359256955	0.077475517	0.52108395	0.13883983
PER1	35.705246	0.7418646	3.28E-279	5.86E-277	0.433828104	0.112078346	0.5924575	0.18508871
TMEM132C	28.486536	0.740961	1.72E-178	1.11E-176	0.319438272	0.091186072	0.47788468	0.15641917
ADAMTSL1	27.909838	0.7402282	2.03E-171	1.18E-169	0.324593369	0.100108814	0.49875832	0.17266169
VPS13B	34.642353	0.7384729	5.82E-263	8.88E-261	0.379166296	0.08531012	0.5418144	0.15259396
HSPA1A	25.57592	0.7378645	2.83E-144	1.21E-142	0.592480668	0.327529924	1.0688378	0.61460936
ARHGEF26	33.23647	0.73645633	3.20E-242	4.11E-240	0.298017954	0.047225245	0.40367344	0.07872437
ESYT2	30.316242	0.7351688	7.00E-202	6.00E-200	0.48377922	0.191947769	0.749704	0.33226568
SLIT2	30.868057	0.73385423	3.21E-209	2.95E-207	0.369033864	0.107072905	0.5714921	0.19606699
IFI27	9.061576	0.7335834	1.29E-19	5.08E-19	0.448937872	0.355603917	0.9522272	0.75455636
NCOA1	33.672096	0.7322608	1.48E-248	1.99E-246	0.500488845	0.179107726	0.7929117	0.31814334
HIF3A	32.29679	0.73210394	7.76E-229	8.64E-227	0.275797707	0.040261153	0.3711915	0.06736345
PTPN13	32.900738	0.73199314	2.15E-237	2.63E-235	0.441471869	0.141675734	0.66010606	0.24309999
TCF12	34.05123	0.7317317	3.89E-254	5.50E-252	0.477735312	0.161479869	0.74965036	0.28358164
IFRD1	32.7264	0.7299106	6.58E-235	7.78E-233	0.335881255	0.072470076	0.4684299	0.12334057
SSBP2	32.004837	0.72965044	9.34E-225	9.90E-223	0.488134388	0.189553863	0.7879313	0.32908344
GLIS3	29.085806	0.7286228	5.43E-186	3.83E-184	0.193049507	0.014363439	0.26886156	0.023131143
PPP3CA	32.813152	0.727161	3.82E-236	4.60E-234	0.459692472	0.156692057	0.70103794	0.26820987
RAB8B	32.435966	0.72480416	8.54E-231	9.59E-229	0.466003022	0.162785637	0.6982117	0.2745354
PDZRN3	29.430286	0.72418946	2.25E-190	1.65E-188	0.320415963	0.086833515	0.47045845	0.14482114
PIK3R1	31.204329	0.71985424	9.31E-214	9.05E-212	0.787307795	0.517519042	1.6723074	1.0455837
ROBO1	31.662827	0.7198421	5.05E-220	5.13E-218	0.386187894	0.112295974	0.564293	0.19286183
PODN	31.75947	0.71933067	2.35E-221	2.42E-219	0.800995467	0.507508161	1.709683	1.0548689
FER	31.761631	0.7153972	2.19E-221	2.26E-219	0.417029597	0.132535365	0.631039	0.23373914
MAP1B	29.022123	0.71335924	3.46E-185	2.40E-183	0.565105324	0.279651795	0.99481285	0.51187575
ZEB1	29.81087	0.713289	2.82E-195	2.22E-193	0.41009688	0.147116431	0.6455361	0.25296152
TPT1	34.3933	0.7120114	3.18E-259	4.71E-257	0.905519509	0.840478781	2.761079	2.2149446
NAV2	30.270496	0.71157706	2.80E-201	2.36E-199	0.253666341	0.03960827	0.34974286	0.068255626
PRDX2	38.406048	0.70901275	0	0	0.264509821	0	0.30540547	0
PPM1L	29.236418	0.70640177	6.68E-188	4.77E-186	0.216958493	0.025897715	0.3015972	0.042882908
TSC22D2	31.078543	0.70592225	4.70E-212	4.50E-210	0.281041685	0.050924918	0.38663012	0.0848921
KDELR2	37.159954	0.70423186	3.03E-302	6.55E-300	0.250288863	0	0.29541332	0
IRAK3	34.275005	0.7030225	1.85E-257	2.71E-255	0.368056173	0.080522307	0.5088674	0.14039187
PTP4A2	37.36505	0.7028364	1.44E-305	3.18E-303	0.267620656	0.006964091	0.31928694	0.011775668
SRGAP1	32.269073	0.70230407	1.90E-228	2.11E-226	0.334725802	0.074428727	0.46299437	0.12683852
NEGR1	24.52336	0.70191735	8.32E-133	3.16E-131	0.601013243	0.381501632	1.2366818	0.7563641
WSB1	32.011745	0.70141816	7.48E-225	7.97E-223	0.620389299	0.298367791	1.0635043	0.5351923
NEDD8	38.173607	0.6992907	0	0	0.261843392	0	0.30161527	0
SOD2	32.88044	0.6953151	4.18E-237	5.08E-235	0.205315083	0.001088139	0.24986677	0.001468436
LY6E	16.048576	0.6945611	5.85E-58	6.51E-57	0.57194916	0.384113166	1.0757343	0.76132077
TMBIM4	37.699295	0.69389933	0	0	0.256421651	0	0.2963923	0
PAN3	32.763702	0.69368625	1.94E-235	2.31E-233	0.293485024	0.047007617	0.38964966	0.080503225
MIR100HG	31.058886	0.69313025	8.65E-212	8.23E-210	0.417474002	0.140587595	0.6354668	0.24219681
RPL18A	30.223768	0.6916549	1.15E-200	9.65E-199	0.724735579	0.464853101	1.5790606	0.96513766
PLCB1	27.317432	0.689301	2.63E-164	1.42E-162	0.269664919	0.066376496	0.39739773	0.12181492
RERE	32.36615	0.68790495	8.22E-230	9.19E-228	0.445027109	0.146245919	0.65056217	0.24954887
ZFAND3	31.948048	0.6876495	5.75E-224	6.07E-222	0.356946049	0.090097933	0.49092802	0.15081191
DOCK4	31.327765	0.6875796	1.95E-215	1.93E-213	0.313927651	0.066811752	0.4489325	0.12466979
XYLT1	31.694872	0.6874275	1.83E-220	1.87E-218	0.279530708	0.045048966	0.37874988	0.08016749
CYTH3	31.767155	0.6865187	1.84E-221	1.91E-219	0.381654964	0.107508161	0.53838617	0.18206838
PEAK1	31.477188	0.6855765	1.78E-217	1.79E-215	0.348324593	0.08835691	0.49088633	0.15142795
BRAF	33.060047	0.68364215	1.12E-239	1.40E-237	0.305395076	0.051577802	0.4148343	0.09182848
CYP1B1-AS1	29.37159	0.6794881	1.27E-189	9.21E-188	0.202737534	0.017410229	0.2721815	0.029750396
HSP90AA1	29.369156	0.67894757	1.36E-189	9.87E-188	0.713714337	0.439173014	1.4080698	0.8454626
PDK4	31.024633	0.6787996	2.51E-211	2.35E-209	0.934050307	0.791730141	2.7173424	2.059623
MAP3K20	32.681526	0.6786214	2.86E-234	3.32E-232	0.545107102	0.221762786	0.8744033	0.39213443
NLGN1	24.067625	0.6785407	5.46E-128	1.95E-126	0.148253489	0.015669206	0.22594596	0.027659211
SPIDR	31.191248	0.6781457	1.40E-213	1.36E-211	0.339169852	0.084874864	0.47601736	0.14407024
AFF4	32.7848	0.6776788	9.70E-236	1.16E-233	0.424228957	0.127094668	0.6021767	0.21557277
FAM13A	30.077833	0.6763062	9.45E-199	7.73E-197	0.549017865	0.248095756	0.926813	0.45529544
TSC22D3	33.945404	0.6759429	1.43E-252	1.98E-250	0.84890232	0.588248096	2.1430762	1.3784125
BCAS3	29.472874	0.6736198	6.41E-191	4.75E-189	0.337036708	0.095973885	0.4685075	0.15594923
LAMB1	28.02624	0.6729891	7.78E-173	4.67E-171	0.461470092	0.196082699	0.76426965	0.3607136
MBNL1	30.875278	0.67245007	2.57E-209	2.37E-207	0.682250467	0.374755169	1.2658571	0.70531803
WDFY2	31.926105	0.6721823	1.16E-223	1.22E-221	0.3417474	0.080087051	0.47995028	0.14144872
EXOC4	32.647923	0.6712648	8.58E-234	9.92E-232	0.373300151	0.095756257	0.52409744	0.1638992
LRBA	32.26657	0.669563	2.06E-228	2.27E-226	0.284685806	0.044396083	0.37939146	0.077790104
NR2F2-AS1	29.645847	0.66904527	3.84E-193	2.89E-191	0.252777531	0.04265506	0.35732436	0.07761164
RPS6KA5	30.186333	0.6685031	3.58E-200	2.98E-198	0.262998845	0.045048966	0.36101615	0.07854723
MID1	31.4552	0.66655403	3.56E-217	3.57E-215	0.297573549	0.05788901	0.41259202	0.10047184
STAG1	30.447123	0.6653845	1.31E-203	1.15E-201	0.462536663	0.177366703	0.71477205	0.3063734
RPL3	26.627056	0.66389877	3.30E-156	1.61E-154	0.760287974	0.575408052	1.7340379	1.2015154
KLF12	31.324709	0.66370493	2.15E-215	2.12E-213	0.29135188	0.054189336	0.3931074	0.093681574
ST3GAL1	31.862062	0.6636794	8.96E-223	9.35E-221	0.29135188	0.051360174	0.37905258	0.08362753
EXOC6B	33.087646	0.6635367	4.47E-240	5.66E-238	0.332414896	0.067247008	0.46702626	0.1210958
PTPRD	27.175486	0.6634836	1.27E-162	6.65E-161	0.207359346	0.031120783	0.27930608	0.05257381
AFF1	32.09549	0.66318566	5.10E-226	5.47E-224	0.468758333	0.163873776	0.69986784	0.28594202
UBE2E2	30.32967	0.66272545	4.66E-202	4.01E-200	0.399342281	0.131664853	0.6018753	0.22931746
EBF2	29.295439	0.661588	1.19E-188	8.55E-187	0.289040974	0.066376496	0.4048708	0.11314437
RPS28	33.233562	0.6605314	3.53E-242	4.51E-240	0.813172162	0.560174102	1.8117286	1.1618514
COL21A1	26.21022	0.6571834	2.03E-151	9.52E-150	0.255977246	0.066594124	0.384803	0.115406506
ADAMTSL4-AS1	28.17036	0.6570878	1.35E-174	8.30E-173	0.218291707	0.031556039	0.29600447	0.0559661
NFKBIZ	29.09283	0.6568034	4.42E-186	3.13E-184	0.276330993	0.060282916	0.38334307	0.10109963
MYOF	30.279177	0.65575767	2.16E-201	1.82E-199	0.424228957	0.146681175	0.6167954	0.24838199
EGFR	27.875395	0.65558106	5.30E-171	3.07E-169	0.696738068	0.427638738	1.3419574	0.8169593
KHDRBS3	29.746527	0.6554055	1.92E-194	1.49E-192	0.349924451	0.102720348	0.509766	0.17487797
RNF217	29.665693	0.6552907	2.13E-193	1.61E-191	0.287441116	0.062241567	0.38632995	0.103507414
AC092691.1	23.0762	0.6508736	8.03E-118	2.52E-116	0.118833881	0.005223069	0.18773545	0.011192243
FGF14	25.766245	0.64929324	2.12E-146	9.34E-145	0.213758777	0.042872688	0.3218176	0.077628784
BBS9	30.357777	0.6490304	1.98E-202	1.72E-200	0.288507688	0.058324266	0.39580938	0.10235665
COL5A2	29.896097	0.6489284	2.21E-196	1.75E-194	0.762687761	0.504243743	1.6247473	1.0257573
HLA-A	31.002754	0.64857364	4.95E-211	4.61E-209	0.733534797	0.419368879	1.3455142	0.7788577
ATP5PO	36.459568	0.648376	4.85E-291	9.57E-289	0.242378455	0	0.2759314	0
APOE	21.626528	0.64740294	1.01E-103	2.58E-102	0.609990223	0.392383025	1.6268905	1.0751489
BTBD9	29.212002	0.64718723	1.37E-187	9.69E-186	0.200871034	0.017192601	0.2641408	0.030560615
WDFY3	32.699997	0.6471727	1.56E-234	1.83E-232	0.319616034	0.061153428	0.4227029	0.10662556
EBF3	31.126766	0.6452951	1.05E-212	1.01E-210	0.407874856	0.127312296	0.5830783	0.22074783
TAGLN	24.009186	0.6452482	2.23E-127	7.88E-126	0.562616656	0.292927095	0.94223326	0.5646996
EYA1	25.273874	0.6447798	6.19E-141	2.57E-139	0.158385921	0.015016322	0.21920647	0.0248038
ATP5MG	36.735657	0.6445579	1.97E-295	4.00E-293	0.24548929	0	0.27672485	0
ANKRD36C	28.346483	0.6425729	9.25E-177	5.88E-175	0.273486801	0.061371055	0.38444582	0.11229669
ZNF503	34.716396	0.6415675	4.46E-264	6.95E-262	0.226379877	0.001523395	0.26477963	0.002472337
SLC24A3	29.219093	0.6405896	1.11E-187	7.90E-186	0.21491423	0.024809576	0.28502852	0.03965529
NR4A1	26.00233	0.6400932	4.66E-149	2.13E-147	0.453826327	0.205223069	0.8761027	0.4535607
PHLDA1	20.769327	0.6400658	8.20E-96	1.82E-94	0.25535508	0.099891186	0.42063767	0.18804526
HSPH1	26.810148	0.6388537	2.46E-158	1.22E-156	0.232601547	0.048531012	0.31900954	0.076298125
CCN5	24.809847	0.63870645	7.02E-136	2.76E-134	0.332237134	0.127529924	0.538266	0.23031208
PCNX2	32.250416	0.6355563	3.47E-228	3.80E-226	0.273931206	0.039173014	0.36101598	0.06790448
ZSWIM6	29.903896	0.63194245	1.75E-196	1.39E-194	0.254377389	0.041784548	0.33413064	0.071034156
NUP153	32.56687	0.63117474	1.21E-232	1.38E-230	0.307705982	0.055712731	0.4027764	0.09542471
EYA2	26.208464	0.6302663	2.13E-151	9.95E-150	0.17269576	0.018063112	0.2344786	0.029055048
STK17B	28.841558	0.6292561	6.47E-183	4.39E-181	0.285130211	0.067464635	0.39356363	0.11082365
SIK2	29.709177	0.6291034	5.84E-194	4.47E-192	0.351435428	0.102285092	0.50288534	0.17633949
NR2F1	28.224825	0.62862474	2.90E-175	1.81E-173	0.185050218	0.014581066	0.25324532	0.023114206
CACNA2D3	28.474503	0.62492293	2.42E-178	1.57E-176	0.214825349	0.027856366	0.2928902	0.05036775
FGF10	27.430056	0.6189051	1.20E-165	6.62E-164	0.433916985	0.176060936	0.68856657	0.32236463
RABGAP1L	29.749401	0.6177763	1.77E-194	1.37E-192	0.376322105	0.11882481	0.54915035	0.20490803
PIAS1	31.934778	0.6174805	8.79E-224	9.25E-222	0.365389743	0.093144723	0.4824321	0.15729865
KCNT2	28.129162	0.6151843	4.31E-174	2.62E-172	0.27970847	0.06702938	0.40326908	0.12076247
SMOC1	23.551754	0.613018	1.20E-122	4.06E-121	0.179806239	0.035908596	0.26523173	0.057225037
OSBPL9	30.27482	0.6124773	2.46E-201	2.08E-199	0.340236423	0.089880305	0.45092094	0.1473944
PDE3A	27.260986	0.611396	1.23E-163	6.58E-162	0.372500222	0.132317737	0.5764661	0.24613908
CDKN1A	26.037935	0.6113097	1.84E-149	8.47E-148	0.463425473	0.211751904	0.7334769	0.37341657
PPP1CB	33.993153	0.6102949	2.81E-253	3.93E-251	0.247178029	0.015016322	0.28641734	0.02472783
NFIA	28.15778	0.6098793	1.92E-174	1.18E-172	0.756910497	0.536452666	1.6072543	1.066391
SAMD4A	27.987543	0.60609895	2.30E-172	1.36E-170	0.223713448	0.035908596	0.29120094	0.058896616
PTK2	30.376804	0.6020274	1.11E-202	9.66E-201	0.397920185	0.127312296	0.5639642	0.2169423
PHACTR1	28.588629	0.60201657	9.30E-180	6.09E-178	0.215091992	0.027856366	0.28345186	0.04770406
VAMP2	35.43422	0.60178775	5.08E-275	8.73E-273	0.230912808	0	0.2553179	0
TPD52L1	25.85035	0.6011292	2.41E-147	1.08E-145	0.228690783	0.051360174	0.31931722	0.084670536
SRSF7	26.119352	0.5988949	2.20E-150	1.02E-148	0.502177584	0.239173014	0.79268104	0.4188009
LINC01473	29.069696	0.5971821	8.68E-186	6.09E-184	0.196249222	0.01523395	0.26213178	0.030364292
HIPK3	30.347311	0.5966476	2.73E-202	2.35E-200	0.376588748	0.113384113	0.5159731	0.1874891
ATP9B	30.995476	0.5933897	6.20E-211	5.76E-209	0.261132344	0.038520131	0.32742116	0.06648538
ANGPTL4	26.757534	0.59285843	1.01E-157	4.97E-156	0.35339081	0.125353645	0.5147157	0.21202767
BCL2	27.393635	0.5904071	3.27E-165	1.79E-163	0.271175895	0.066376496	0.36883935	0.112035334
ARPC3	35.277996	0.58993995	1.28E-272	2.16E-270	0.233401475	0.001958651	0.25807568	0.002850635
GLUL	16.119543	0.58920187	1.86E-58	2.10E-57	0.809883566	0.65484222	1.9562436	1.5591655
RBMS3	28.490294	0.5884413	1.55E-178	1.00E-176	0.490889699	0.206528836	0.7495842	0.36392498
TBX15	30.298193	0.58759487	1.21E-201	1.03E-199	0.331526087	0.085092492	0.43950838	0.13859688
VCAM1	23.17932	0.58739245	7.36E-119	2.32E-117	0.284063639	0.103373232	0.45141703	0.19111833
LMO3	25.166107	0.5862069	9.42E-140	3.87E-138	0.153319705	0.013057671	0.21269391	0.021489827
RELN	26.610916	0.58536285	5.08E-156	2.46E-154	0.148964536	0.004352557	0.19871148	0.007507632
RPS26	33.799473	0.58511287	2.01E-250	2.73E-248	0.246200338	0.015886834	0.27889833	0.0223919
TBC1D5	29.578693	0.5838443	2.81E-192	2.09E-190	0.402541996	0.138628945	0.58348954	0.23489426
PELI2	29.446737	0.5828872	1.39E-190	1.02E-188	0.281841614	0.0609358	0.3813087	0.10327297
ATXN1	30.185709	0.5826582	3.65E-200	3.03E-198	0.284330282	0.056583243	0.37086377	0.09683657
SLC9A9	29.064224	0.5816461	1.02E-185	7.13E-184	0.430183984	0.159956474	0.6642842	0.28999636
VMP1	27.293352	0.581421	5.09E-164	2.73E-162	0.427873078	0.170837867	0.62439734	0.28980604
MAPK8	27.861343	0.58037215	7.85E-171	4.53E-169	0.245044885	0.048095756	0.32605362	0.082905486
TIAM1	26.84171	0.5799029	1.05E-158	5.24E-157	0.196693627	0.027203482	0.26137716	0.046258412
DLEU2	27.468164	0.579821	4.22E-166	2.33E-164	0.217491779	0.034602829	0.28905186	0.062452476
EIF1AX	32.589603	0.5785068	5.76E-233	6.60E-231	0.443782775	0.143416757	0.61529744	0.23406765
PPP1R12B	27.15021	0.57798487	2.52E-162	1.31E-160	0.249755577	0.05484222	0.32447386	0.09114786
BIRC6	30.54438	0.577069	6.71E-205	5.99E-203	0.340325304	0.087051143	0.4588432	0.15236647
GHR	27.086418	0.5769955	1.42E-161	7.37E-160	0.496666963	0.227638738	0.8178935	0.4209999
N4BP2L2	30.064486	0.57684076	1.41E-198	1.15E-196	0.532752644	0.226115343	0.8336374	0.40405616
VTI1A	29.036404	0.5763255	2.28E-185	1.59E-183	0.256421651	0.047878128	0.33895946	0.082847916
MYO9A	29.317194	0.57559156	6.26E-189	4.53E-187	0.402630877	0.13601741	0.5806995	0.24027115
DDX3X	29.821331	0.57539433	2.07E-195	1.63E-193	0.500488845	0.201958651	0.7356243	0.34601802
COL4A2	25.46867	0.57437766	4.39E-143	1.85E-141	0.713625456	0.45484222	1.4581044	0.944664
EFNA5	26.993584	0.5719902	1.76E-160	9.00E-159	0.185050218	0.020021763	0.24499597	0.036946118
CSNK2B	34.985058	0.57165843	3.80E-268	6.14E-266	0.225935472	0	0.24461646	0
TMEM135	29.451437	0.5714086	1.21E-190	8.92E-189	0.282908186	0.060065288	0.36531907	0.099836476
MCL1	29.409403	0.5713606	4.16E-190	3.04E-188	0.5413741	0.242872688	0.84542185	0.42384884
QKI	30.039776	0.571354	2.97E-198	2.39E-196	0.50813261	0.211751904	0.78129655	0.36806145
CHURC1	34.654556	0.5713473	3.81E-263	5.85E-261	0.222291352	0	0.24235769	0
GMDS-DT	26.70869	0.56738037	3.73E-157	1.83E-155	0.200959915	0.030032644	0.26272324	0.050702386
NTM	24.060198	0.5671928	6.53E-128	2.33E-126	0.25091103	0.075299238	0.3716002	0.13209157
PNISR	30.713274	0.56601936	3.78E-207	3.40E-205	0.546351435	0.232644178	0.8758912	0.42500862
ROCK2	28.503925	0.5644377	1.05E-178	6.84E-177	0.443516132	0.172361262	0.6480634	0.2973236
SOS2	30.532995	0.56440187	9.51E-205	8.45E-203	0.307883744	0.067247008	0.39866507	0.115635015
ETV6	27.851437	0.5612573	1.03E-170	5.96E-169	0.230023998	0.039390642	0.29502222	0.06783105
NF1	29.68842	0.559169	1.08E-193	8.21E-192	0.370367078	0.113166485	0.5067455	0.19040497
ARHGAP32	28.887163	0.5588919	1.73E-183	1.19E-181	0.283885877	0.06398259	0.37238017	0.10841551
RGS2	17.01232	0.5583338	6.65E-65	8.56E-64	0.249488934	0.119695321	0.41146842	0.2236427
FOXN3	30.174515	0.555341	5.12E-200	4.24E-198	0.486090125	0.186724701	0.7142189	0.32608324
TMEM43	33.586086	0.5552094	2.68E-247	3.54E-245	0.262110035	0.02437432	0.30241382	0.03995058
STK3	28.291958	0.5550039	4.34E-176	2.73E-174	0.365478624	0.120130577	0.5147571	0.20517725
AASS	28.253117	0.55485827	1.30E-175	8.15E-174	0.266465203	0.057453754	0.34153402	0.09752924
PRKCE	28.748983	0.5546548	9.33E-182	6.26E-180	0.244333837	0.042002176	0.30879283	0.073379345
CDKAL1	30.395351	0.55439234	6.33E-203	5.51E-201	0.282819305	0.054189336	0.36722553	0.09509498
JADE1	25.945686	0.5538039	2.03E-148	9.23E-147	0.220691494	0.045266594	0.29370517	0.07476701
MAFF	26.90758	0.55241936	1.79E-159	9.00E-158	0.271087014	0.069423286	0.35539818	0.11109627
HSPA1B	29.073206	0.55235916	7.83E-186	5.52E-184	0.170918141	0.003482046	0.20519742	0.004802847
UBR5	29.68896	0.55203474	1.07E-193	8.10E-192	0.352057595	0.100326442	0.4716716	0.17069301
MBNL2	28.776182	0.5513089	4.26E-182	2.87E-180	0.495867034	0.20914037	0.74622506	0.3639978
TLN2	28.27864	0.5501784	6.33E-176	3.97E-174	0.332681539	0.099238303	0.46309426	0.17015743
MT1G	21.909441	0.5499385	2.11E-106	5.63E-105	0.13216603	0.016974973	0.17557825	0.025727771
XBP1	28.31209	0.5496868	2.45E-176	1.55E-174	0.474980002	0.196517954	0.7055615	0.34131554
JUNB	27.822773	0.5494502	2.30E-170	1.32E-168	0.814060972	0.527312296	1.9407461	1.278307
CHD1	27.70417	0.5487516	6.22E-169	3.54E-167	0.280775042	0.069640914	0.37073782	0.117606506
CYP7B1	25.816435	0.5477662	5.80E-147	2.57E-145	0.324415608	0.109466812	0.4679372	0.19434138
ARL2	33.58856	0.54708886	2.46E-247	3.27E-245	0.210647942	0	0.2304881	0
FBXO11	27.51672	0.5458351	1.11E-166	6.18E-165	0.348502355	0.114036997	0.48566335	0.1944608
CDADC1	24.572124	0.54487556	2.51E-133	9.63E-132	0.239534264	0.064200218	0.3267213	0.10909109
DENND1A	29.973848	0.5442743	2.15E-197	1.72E-195	0.231179451	0.028291621	0.2828627	0.04836271
HERC1	30.457108	0.5432342	9.65E-204	8.48E-202	0.346369212	0.090750816	0.46537656	0.15901321
PDLIM5	27.988638	0.5431796	2.23E-172	1.33E-170	0.332326015	0.100326442	0.45404476	0.17056404
ADAMTS15	25.39227	0.5417256	3.07E-142	1.29E-140	0.206381655	0.040261153	0.2758491	0.06775162
KDM6A	29.971363	0.539228	2.32E-197	1.85E-195	0.257932628	0.04265506	0.315224	0.070504636
PDLIM2	33.67859	0.5389137	1.19E-248	1.60E-246	0.214469825	0.001305767	0.23354995	0.002081592
FBXO42	28.668596	0.53887296	9.40E-181	6.20E-179	0.255799484	0.049401523	0.3151954	0.07814413
AF117829.1	29.28541	0.53875107	1.59E-188	1.14E-186	0.222380233	0.027203482	0.27024865	0.046537377
TIMP3	25.218855	0.5378431	2.49E-140	1.03E-138	0.910141321	0.810010881	2.5039241	2.0312698
JUN	25.87627	0.5361085	1.23E-147	5.53E-146	0.952715314	0.848095756	3.3020813	2.680355
NFAT5	31.016523	0.53561336	3.23E-211	3.02E-209	0.372766865	0.104026115	0.514272	0.18426594
PTPRM	27.705528	0.53553694	5.99E-169	3.41E-167	0.340503066	0.107508161	0.47612593	0.18599996
AGO3	28.42052	0.53515434	1.13E-177	7.24E-176	0.285130211	0.06702938	0.36626282	0.114401355
MON2	30.291233	0.534808	1.50E-201	1.27E-199	0.319171629	0.075299238	0.4116268	0.1299939
NRIP1	30.74068	0.5334602	1.63E-207	1.47E-205	0.21580304	0.016539717	0.24931434	0.027125154
KIF1B	29.589413	0.53329366	2.04E-192	1.53E-190	0.332859301	0.088792165	0.44398966	0.15252012
MAP4	28.37348	0.53315926	4.30E-177	2.74E-175	0.466180784	0.191512514	0.68498427	0.32398385
KLF15	24.48402	0.53263044	2.19E-132	8.26E-131	0.17802862	0.029379761	0.23938483	0.04706131
MALAT1	31.026194	0.5320618	2.39E-211	2.25E-209	0.997600213	0.993253536	4.7211237	4.290404
CDK17	28.04442	0.53096503	4.67E-173	2.81E-171	0.244778242	0.046572361	0.30703476	0.077382505
ANKRD36	29.809114	0.53063905	2.98E-195	2.33E-193	0.252866412	0.040478781	0.32311618	0.0743926
PPP6R3	30.060284	0.5295716	1.60E-198	1.30E-196	0.336059017	0.086615887	0.44082114	0.14994815
KIAA1328	27.232204	0.5284508	2.70E-163	1.44E-161	0.230290641	0.042872688	0.29453093	0.073328435
PAPSS2	24.336527	0.52815646	8.05E-131	2.97E-129	0.20415963	0.044613711	0.266795	0.0717108
SAT1	26.226204	0.52777857	1.34E-151	6.29E-150	0.49640032	0.2304679	0.7710159	0.410298
UBR3	30.694307	0.52720535	6.78E-207	6.06E-205	0.300773265	0.061806311	0.38471282	0.10974718
RPL10A	26.190882	0.5268864	3.38E-151	1.57E-149	0.744822682	0.526659412	1.5352411	1.0416086
TYMP	30.25561	0.52663213	4.40E-201	3.69E-199	0.208781442	0.015886834	0.2408974	0.023916932
EPS15	29.041641	0.52585036	1.96E-185	1.37E-183	0.458803662	0.176060936	0.6485739	0.29797223
FBXL17	27.767076	0.52505547	1.08E-169	6.21E-168	0.267798418	0.062241567	0.35296747	0.10323372
KCNQ1OT1	24.548319	0.52489257	4.51E-133	1.72E-131	0.153141943	0.015669206	0.19947709	0.026859956
SLC25A33	27.519127	0.5246027	1.04E-166	5.79E-165	0.219891565	0.036126224	0.27128235	0.056296065
LRFN5	25.056772	0.5244842	1.47E-138	5.98E-137	0.14656475	0.010228509	0.19617285	0.016604703
KCND2	21.175436	0.52334946	1.61E-99	3.84E-98	0.216336326	0.070946681	0.35567448	0.13788427
DSE	29.702652	0.5226558	7.10E-194	5.41E-192	0.223802329	0.025897715	0.2668991	0.043032296
SOCS3	24.334974	0.52214557	8.36E-131	3.08E-129	0.369122745	0.15429815	0.5757427	0.27813402
EEF2K	27.316202	0.52203065	2.72E-164	1.47E-162	0.251088792	0.054189336	0.3132484	0.08785023
RHOB	25.609432	0.5217828	1.20E-144	5.16E-143	0.777530886	0.532317737	1.6665472	1.1314534
DENND2B	26.72918	0.5209043	2.16E-157	1.06E-155	0.26166563	0.064417845	0.32967344	0.10109271
NDUFC2	33.997288	0.52082735	2.44E-253	3.43E-251	0.215091992	0	0.225918	0
SERTAD1	27.448404	0.520725	7.26E-166	4.01E-164	0.242645098	0.049401523	0.30962834	0.07944
EIF2AK3	24.43774	0.5191367	6.79E-132	2.56E-130	0.215980802	0.050707291	0.27516922	0.08000085
RNF19A	27.986658	0.51746255	2.36E-172	1.40E-170	0.475335526	0.196735582	0.7053194	0.34668005
PCSK5	22.674732	0.51722956	7.96E-114	2.33E-112	0.260243534	0.089445049	0.38673112	0.16030581
PRKD1	24.746296	0.516831	3.40E-135	1.33E-133	0.184250289	0.031338411	0.24191293	0.05073194
ASAP1	27.900894	0.5157369	2.60E-171	1.51E-169	0.336681184	0.10250272	0.45565632	0.17542467
SERPINF1	25.479645	0.5155444	3.31E-143	1.40E-141	0.86961159	0.752774755	2.2261858	1.7650591
NEXN	20.799606	0.5150505	4.36E-96	9.75E-95	0.134121411	0.023068553	0.2012455	0.040127754
ABL1	27.04804	0.5145776	4.03E-161	2.07E-159	0.369300507	0.130141458	0.49726444	0.21317445
PDE4D	26.867193	0.51433057	5.31E-159	2.66E-157	0.246644743	0.055059848	0.33704263	0.0967976
JTB	33.003983	0.51406443	7.12E-239	8.80E-237	0.204337392	0	0.21811794	0
NDUFA11	33.251602	0.5125849	1.94E-242	2.50E-240	0.207003822	0	0.21914928	0
USP34	28.669624	0.51250654	9.13E-181	6.03E-179	0.360945694	0.112295974	0.48096702	0.18939759
TCF7L1	28.141804	0.5116989	3.02E-174	1.84E-172	0.374277842	0.126224157	0.5096509	0.2095891
LINC01578	31.286266	0.51068145	7.17E-215	7.05E-213	0.249577815	0.030903156	0.2852005	0.04681285
FAF1	28.3433	0.5095883	1.01E-176	6.42E-175	0.296862501	0.075516866	0.39210504	0.12800795
RIN2	28.226515	0.50866914	2.76E-175	1.73E-173	0.292329571	0.072470076	0.37515706	0.121804334
CHD9	27.62762	0.5086534	5.18E-168	2.93E-166	0.498888988	0.218063112	0.7638519	0.3912407
PHLDB1	27.928606	0.50834817	1.20E-171	7.03E-170	0.37863301	0.130576714	0.5122693	0.21507806
SNTB2	28.994915	0.50640166	7.63E-185	5.27E-183	0.287174473	0.06594124	0.35721847	0.10284655
MAP4K3	28.785894	0.5061459	3.22E-182	2.17E-180	0.32192694	0.085963003	0.42659056	0.15186362
BACH2	27.154121	0.50543493	2.26E-162	1.18E-160	0.200248867	0.026768226	0.25503618	0.048642486
UGGT2	27.068935	0.50368816	2.29E-161	1.18E-159	0.361390099	0.125353645	0.5085638	0.2181333
ATF3	23.702555	0.50235474	3.39E-124	1.16E-122	0.439516487	0.208269859	0.72952884	0.40475494
GRB10	27.079798	0.50180465	1.70E-161	8.80E-160	0.206559417	0.030685528	0.2538865	0.05116001
PDE8A	28.001415	0.5017556	1.56E-172	9.31E-171	0.28593014	0.070511425	0.35936186	0.115333654
RPL28	24.068962	0.501046	5.29E-128	1.89E-126	0.785352413	0.619586507	1.7667714	1.3087775
TGFBR3	25.594883	0.5007826	1.74E-144	7.45E-143	0.623322371	0.346898803	1.0810809	0.65027076
HIBCH	28.009647	0.5004444	1.24E-172	7.42E-171	0.315083104	0.08835691	0.4163244	0.1496751
ATP8A1	25.774614	0.50042623	1.71E-146	7.54E-145	0.16905164	0.018063112	0.2169433	0.029608745
ASH1L	28.168644	0.5002455	1.42E-174	8.70E-173	0.433916985	0.163656148	0.6197777	0.2891373
COX6A1	33.013077	0.49883658	5.27E-239	6.55E-237	0.20682606	0.001088139	0.2180708	0.001686082
DENND4A	26.921108	0.4986202	1.24E-159	6.27E-158	0.246733624	0.053754081	0.31318897	0.0903528
PPARG	24.423025	0.49764857	9.74E-132	3.66E-130	0.354546263	0.141240479	0.5338829	0.2501118
SLPI	16.990295	0.49714625	9.69E-65	1.24E-63	0.126744289	0.035690968	0.20840329	0.07298577
LRP1B	19.131498	0.49641034	1.38E-81	2.40E-80	0.142653986	0.035473341	0.21722823	0.06330091
AKR1C1	24.04228	0.49577743	1.01E-127	3.58E-126	0.448137943	0.20914037	0.6705764	0.3631274
INTS6	26.936508	0.49542418	8.21E-160	4.16E-158	0.287352235	0.078781284	0.3841359	0.13391878
NCOA2	27.954136	0.4953214	5.87E-172	3.45E-170	0.316682962	0.089662677	0.41846138	0.15144078
ARHGAP21	27.124184	0.4948257	5.11E-162	2.65E-160	0.487334459	0.216757345	0.7450804	0.38139617
SH3RF3	27.141962	0.49428245	3.15E-162	1.64E-160	0.18256155	0.01828074	0.2177501	0.02793288
SULF1	22.822071	0.49362695	2.77E-115	8.32E-114	0.339792018	0.141458107	0.5078925	0.25114343
KLF9	25.17495	0.4932515	7.54E-140	3.10E-138	0.69336059	0.410010881	1.2371527	0.7833142
NDUFB8	32.8301	0.49322382	2.19E-236	2.65E-234	0.202470891	0	0.21158053	0
ERC1	26.476927	0.49234217	1.79E-154	8.58E-153	0.350279975	0.120130577	0.4839598	0.20835388
SF1	28.802967	0.492082	1.97E-182	1.33E-180	0.470535952	0.186289445	0.6526228	0.30714747
EIF3L	30.466436	0.49111262	7.26E-204	6.40E-202	0.236245667	0.028509249	0.2667892	0.042677008
ZFP36	23.837618	0.49083	1.36E-125	4.74E-124	0.867656208	0.687704026	2.2190077	1.6810722
RBM6	27.191654	0.49070624	8.15E-163	4.30E-161	0.323615679	0.097932535	0.42030337	0.1639359
FGF10-AS1	26.352203	0.49015236	4.84E-153	2.30E-151	0.192693983	0.026985854	0.2518495	0.050123643
ARID4B	28.85018	0.4882056	5.04E-183	3.45E-181	0.400497734	0.13601741	0.55670196	0.23850885
CTNNB1	25.446087	0.48808163	7.80E-143	3.29E-141	0.331881611	0.11577802	0.43353733	0.18670525
INVS	26.419659	0.48789048	8.15E-154	3.90E-152	0.210825704	0.03656148	0.27415252	0.06416747
PPP2CB	27.750528	0.4865764	1.72E-169	9.82E-168	0.329570705	0.098367791	0.4194677	0.15926245
FIGN	24.001162	0.48655963	2.70E-127	9.53E-126	0.136787841	0.009793254	0.17621145	0.01740926
MYO1D	24.97098	0.4855725	1.26E-137	5.07E-136	0.229224069	0.056365615	0.3039094	0.09093619
CD74	21.284487	0.48532277	1.58E-100	3.82E-99	0.611234557	0.350816104	0.995898	0.6542985
NBEA	24.538204	0.48525646	5.78E-133	2.20E-131	0.201670963	0.041784548	0.2594347	0.0695545
DIP2C	28.949265	0.48456952	2.87E-184	1.98E-182	0.301928717	0.073558215	0.381102	0.12391972
STOM	23.680027	0.4841964	5.79E-124	1.97E-122	0.592214025	0.327747552	0.9420283	0.57701063
PER2	27.497553	0.4830735	1.88E-166	1.05E-164	0.298906764	0.081392818	0.37630445	0.1324506
TNFSF12	32.188507	0.48131403	2.56E-227	2.79E-225	0.195627055	0	0.20492497	0
NKTR	28.47256	0.4808671	2.56E-178	1.65E-176	0.346458093	0.103155604	0.46414927	0.18315251
CASK	26.666056	0.48053873	1.17E-156	5.70E-155	0.307083815	0.092491839	0.40151262	0.15178996
SEMA6A	25.268734	0.48018625	7.05E-141	2.92E-139	0.290996356	0.090750816	0.3954209	0.1558706
IFI44L	17.052786	0.47991112	3.33E-65	4.30E-64	0.159096969	0.055930359	0.23581178	0.09681585
CRIP1	30.400537	0.47930023	5.40E-203	4.72E-201	0.180161763	0.001523395	0.1970886	0.001835237
CFD	24.5213	0.47791094	8.76E-133	3.32E-131	0.963914319	0.959956474	4.775771	4.492238
AC068587.4	28.846735	0.4774902	5.57E-183	3.80E-181	0.193849436	0.015016322	0.22754455	0.027048454
ARL6IP4	32.439247	0.47720113	7.68E-231	8.66E-229	0.198293485	0	0.20514528	0
NPAS3	21.63477	0.47706956	8.46E-104	2.17E-102	0.129855124	0.016539717	0.17744976	0.030398963
RAB5C	32.564243	0.47668964	1.32E-232	1.50E-230	0.1996267	0	0.2054077	0
MX1	15.462606	0.47637865	6.20E-54	6.32E-53	0.175895476	0.076822633	0.28131402	0.13631622
CP	23.027708	0.47570294	2.46E-117	7.67E-116	0.156608301	0.02437432	0.21552606	0.044417366
KANK1	25.012438	0.47568193	4.48E-138	1.81E-136	0.269487157	0.078781284	0.3519811	0.1314068
ATG7	27.67788	0.47553053	1.29E-168	7.30E-167	0.256599413	0.054624592	0.324293	0.0949909
TNKS	28.321156	0.4753779	1.90E-176	1.20E-174	0.257665985	0.051360174	0.31759045	0.089525536
PALLD	27.241268	0.47450864	2.11E-163	1.12E-161	0.41009688	0.156909684	0.5858089	0.27209863
JAK1	25.561214	0.47429344	4.12E-144	1.76E-142	0.691227446	0.403917301	1.2111217	0.7591746
LATS2	26.940722	0.47384307	7.33E-160	3.72E-158	0.335347969	0.1085963	0.4380889	0.17740713
BCL6	21.556637	0.47245935	4.59E-103	1.16E-101	0.33454804	0.146681175	0.47743213	0.2460818
SRSF5	27.52288	0.4713001	9.35E-167	5.24E-165	0.655052884	0.339281828	1.0638055	0.61986274
SLC38A2	24.350433	0.47107485	5.74E-131	2.13E-129	0.574171185	0.303373232	0.9128221	0.5457357
PBX1	27.203506	0.470171	5.90E-163	3.12E-161	0.415963026	0.160174102	0.58698297	0.2765763
SMIM7	32.155003	0.46988398	7.52E-227	8.13E-225	0.195271531	0	0.20082605	0
LINC02802	30.065641	0.46983737	1.36E-198	1.11E-196	0.173495689	0	0.18926413	0
AFF3	22.819794	0.46949193	2.92E-115	8.75E-114	0.151453204	0.022633297	0.1939912	0.038309366
DIO3OS	26.4872	0.46922833	1.36E-154	6.56E-153	0.261310106	0.064635473	0.33811873	0.11014551
ZNF331	20.232683	0.4688451	5.05E-91	1.01E-89	0.221313661	0.077257889	0.29938143	0.13137895
EEF1A1	12.5960655	0.4672462	2.22E-36	1.49E-35	0.902319794	0.908813928	2.8015554	2.6266973
PDLIM1	23.96156	0.4669595	7.00E-127	2.46E-125	0.333037063	0.12796518	0.45642474	0.2128774
ROCK1	26.919573	0.46686894	1.30E-159	6.52E-158	0.40823038	0.154733406	0.56342614	0.26529798
SNX29	27.056625	0.46568477	3.19E-161	1.64E-159	0.301662074	0.085963003	0.38639608	0.1419998
TSPYL2	24.016743	0.46540374	1.86E-127	6.59E-126	0.248066839	0.072687704	0.32555515	0.11822278
CBR4	26.551884	0.4649531	2.44E-155	1.18E-153	0.213669896	0.037214363	0.25760984	0.060539417
BCL7C	31.047243	0.46471184	1.24E-211	1.18E-209	0.211447871	0.012840044	0.22549036	0.019352
DENND4C	28.095343	0.46383965	1.12E-173	6.78E-172	0.320060439	0.089662677	0.41888538	0.1556182
RPL6	19.367453	0.46373263	1.45E-83	2.60E-82	0.711225669	0.561697497	1.4788982	1.1151446
SRSF11	25.637352	0.46368766	5.85E-145	2.53E-143	0.549551151	0.270293798	0.85511833	0.48438781
TRAF3IP2-AS1	25.284027	0.46099347	4.79E-141	1.99E-139	0.207981513	0.041349293	0.2590103	0.067100406
FTO	27.975327	0.46068284	3.24E-172	1.91E-170	0.32557106	0.093579978	0.425369	0.16114393
PRKAG2	26.321363	0.46023202	1.09E-152	5.18E-151	0.229490712	0.047442873	0.28036913	0.07770092
FHIT	21.700808	0.45984712	2.02E-104	5.21E-103	0.13305484	0.018063112	0.18266028	0.032901853
TOP1	27.693808	0.4593457	8.29E-169	4.70E-167	0.347346902	0.1085963	0.46441716	0.1915769
CDC42BPA	28.047977	0.45863262	4.23E-173	2.55E-171	0.340947471	0.103373232	0.4568084	0.17966071
SESN1	26.001366	0.45792115	4.78E-149	2.18E-147	0.32103813	0.105114255	0.42109597	0.1729658
FUS	26.617708	0.45756263	4.23E-156	2.06E-154	0.533641454	0.249183896	0.8093185	0.44190106
CLASP1	28.00375	0.45732677	1.46E-172	8.74E-171	0.251088792	0.049183896	0.30508733	0.08444279
TCF7L2	24.913067	0.45711735	5.37E-137	2.14E-135	0.620744823	0.355603917	1.0804629	0.6614221
CEP112	25.13706	0.45702618	1.96E-139	8.01E-138	0.213403253	0.044613711	0.2709722	0.0769571
COBLL1	22.530739	0.45660815	2.07E-112	5.95E-111	0.198293485	0.050707291	0.26303235	0.08565156
ZC3HAV1	24.800037	0.4562447	8.96E-136	3.51E-134	0.280419518	0.087704026	0.37227604	0.14568412
TXLNG	25.650223	0.4559126	4.20E-145	1.82E-143	0.233579237	0.053318825	0.29876503	0.091293
RIC1	27.141068	0.4556939	3.23E-162	1.68E-160	0.238823216	0.047442873	0.28446	0.07746204
RALGAPA1	27.274208	0.4554319	8.58E-164	4.60E-162	0.31383877	0.090968444	0.40868697	0.15630092
RNF7	31.027626	0.45535302	2.29E-211	2.16E-209	0.214469825	0.014581066	0.22688916	0.020641645
DYM	26.357092	0.4552906	4.26E-153	2.02E-151	0.30121767	0.089009793	0.3821509	0.14649914
KLF4	23.349432	0.45457438	1.40E-120	4.56E-119	0.654519598	0.396300326	1.1947056	0.77239597
SPATA6	28.377884	0.45291573	3.79E-177	2.42E-175	0.32281575	0.089662677	0.43333295	0.15944554
SEPTIN11	23.250528	0.45276892	1.41E-119	4.50E-118	0.506621634	0.256365615	0.7773359	0.45682803
CCDC18-AS1	27.184532	0.45274344	9.90E-163	5.21E-161	0.252866412	0.055059848	0.31989378	0.098386206
UBC	21.958889	0.45174646	7.12E-107	1.92E-105	0.91280775	0.829162133	2.5106647	2.1130464
TASP1	25.920572	0.4507811	3.90E-148	1.76E-146	0.223713448	0.046137106	0.27402627	0.076351814
FBXW7	26.098368	0.45037085	3.80E-150	1.75E-148	0.212603324	0.038955386	0.25779432	0.0658691
ANO6	25.691378	0.45001844	1.46E-145	6.38E-144	0.475513288	0.214798694	0.7195669	0.3849912
HYMAI	28.74562	0.4498627	1.03E-181	6.87E-180	0.160163541	0	0.17489994	0
PSMA1	30.921543	0.44962907	6.13E-210	5.67E-208	0.189316505	0.00304679	0.19746266	0.00531887
H19	23.08506	0.44939768	6.54E-118	2.05E-116	0.107368234	0	0.13954619	0
SCAPER	27.337128	0.44865796	1.54E-164	8.36E-163	0.270287086	0.064635473	0.35073128	0.11461858
SUPT3H	24.549616	0.44855818	4.37E-133	1.67E-131	0.172073593	0.025244831	0.21592902	0.042392954
THRB	28.191166	0.44779658	7.50E-175	4.64E-173	0.314816461	0.085963003	0.4231152	0.15387839
RBM25	28.613708	0.4471688	4.54E-180	2.98E-178	0.396853613	0.13405876	0.533749	0.23277347
MMP24OS	30.149738	0.44714522	1.08E-199	8.92E-198	0.196160341	0.009793254	0.21068533	0.017000481
ENOSF1	27.32536	0.44688007	2.12E-164	1.15E-162	0.224602258	0.038737758	0.26758555	0.06481627
PTX3	18.526869	0.44682762	1.25E-76	1.99E-75	0.135454626	0.033949946	0.19306281	0.057174936
CAMKMT	24.406507	0.4464544	1.46E-131	5.47E-130	0.17269576	0.026332971	0.22387262	0.046580475
IL16	25.931427	0.44575626	2.95E-148	1.33E-146	0.374366723	0.140152339	0.52685934	0.2449353
UAP1	23.832617	0.4456885	1.53E-125	5.34E-124	0.397209137	0.174972797	0.5689609	0.29467347
ITCH	28.393019	0.44519082	2.47E-177	1.58E-175	0.281219447	0.064635473	0.34630775	0.10876735
DHRS3	19.13669	0.44405848	1.25E-81	2.17E-80	0.271442538	0.120130577	0.39858702	0.2043343
KCNE4	22.107622	0.44379047	2.67E-108	7.33E-107	0.17358457	0.038520131	0.23712468	0.06650504
MEF2A	25.67514	0.44344005	2.22E-145	9.65E-144	0.39027642	0.152992383	0.5385813	0.2605172
CPLANE1	27.402205	0.443117	2.58E-165	1.42E-163	0.251177673	0.053101197	0.30551407	0.08884111
TMED5	25.97161	0.44204566	1.04E-148	4.72E-147	0.301395432	0.092274211	0.38591304	0.15222754
CTDNEP1	30.752945	0.44153097	1.12E-207	1.02E-205	0.19607146	0.006964091	0.20326263	0.009982319
HLA-DRB1	24.68631	0.44047478	1.50E-134	5.83E-133	0.33365923	0.119260065	0.43678328	0.20723778
HNRNPH1	26.821747	0.4393118	1.80E-158	8.93E-157	0.348502355	0.116213275	0.44890907	0.19099048
BABAM2	24.40992	0.43881246	1.34E-131	5.04E-130	0.247355791	0.068552775	0.31091735	0.11341652
PCCA	27.200424	0.4376556	6.42E-163	3.39E-161	0.252510888	0.054624592	0.3132896	0.096176624
ANKRD17	27.523615	0.4369829	9.16E-167	5.14E-165	0.361923385	0.120130577	0.48471272	0.20600067
KCTD3	26.215605	0.436301	1.76E-151	8.29E-150	0.337747756	0.112948857	0.440258	0.18947631
RPL39	18.265898	0.4361245	1.55E-74	2.38E-73	0.718158386	0.599129489	1.5414305	1.2079717
NIPBL	27.299843	0.4355996	4.26E-164	2.29E-162	0.408674784	0.152121872	0.5700847	0.26770076
ZMYM2	26.128149	0.43521953	1.75E-150	8.12E-149	0.244867123	0.056800871	0.29910377	0.09499018
JPX	27.364378	0.43482903	7.28E-165	3.97E-163	0.313661008	0.089662677	0.40202948	0.15424266
HERC4	25.925276	0.43475017	3.46E-148	1.56E-146	0.249577815	0.060500544	0.3081945	0.10206219
SNCAIP	24.26067	0.4329321	5.10E-130	1.86E-128	0.16638521	0.023721436	0.20641965	0.0386492
LINC-PINT	28.843613	0.43248418	6.09E-183	4.15E-181	0.161141232	0	0.17283545	0
AHCTF1	25.538424	0.43246302	7.38E-144	3.14E-142	0.242022931	0.059194777	0.30094877	0.0978109
MYH11	15.334744	0.431849	4.48E-53	4.48E-52	0.148520132	0.057671382	0.22446331	0.10342537
COG5	26.226305	0.43180335	1.33E-151	6.28E-150	0.284952449	0.079651795	0.36276075	0.13537876
FABP5	24.345798	0.4300157	6.42E-131	2.38E-129	0.261754511	0.077910773	0.33789292	0.13003893
DNM1	26.480907	0.42826173	1.61E-154	7.73E-153	0.295529286	0.085745375	0.36371738	0.13445753
RFX3-AS1	25.78697	0.42790973	1.24E-146	5.49E-145	0.166296329	0.016322089	0.19723436	0.027550071
PID1	19.539545	0.42662245	5.06E-85	9.25E-84	0.675051107	0.463547334	1.298751	0.9224384
TRA2A	25.866564	0.4265159	1.58E-147	7.10E-146	0.325126655	0.107508161	0.42040342	0.17945093
RPL10	16.95442	0.42620483	1.79E-64	2.27E-63	0.903297485	0.90250272	2.8219619	2.6119986
BPTF	25.195662	0.42515558	4.47E-140	1.84E-138	0.447604657	0.195429815	0.65059495	0.34495035
NFIX	27.998384	0.42512998	1.70E-172	1.01E-170	0.476668741	0.193035909	0.6573022	0.32607153
HEXA	30.489714	0.4249664	3.57E-204	3.16E-202	0.177850858	0	0.18142202	0
KDM2A	25.094997	0.42494464	5.64E-139	2.30E-137	0.249044529	0.064635473	0.30269217	0.106813
CAMK1D	23.047838	0.42484	1.55E-117	4.83E-116	0.266465203	0.089445049	0.35896578	0.15224041
PCDH9	18.953825	0.42374352	4.11E-80	6.93E-79	0.188516576	0.064853101	0.27277315	0.112377815
CHODL	20.69639	0.42357028	3.73E-95	8.16E-94	0.16460759	0.040478781	0.24101877	0.0740167
MEIS2	23.57758	0.42343703	6.55E-123	2.22E-121	0.24913341	0.074211099	0.33863738	0.13452917
HLA-DPB1	26.293756	0.42264515	2.26E-152	1.07E-150	0.273842325	0.072905332	0.33760297	0.12137111
TENM1	25.847988	0.42106178	2.56E-147	1.14E-145	0.186294552	0.026332971	0.22916153	0.046134528
UBE2H	27.231005	0.42034173	2.79E-163	1.48E-161	0.406630522	0.149945593	0.5417671	0.2539826
CHSY3	22.236996	0.41934255	1.51E-109	4.18E-108	0.140787486	0.019586507	0.18425095	0.034319818
PRELID2	24.286158	0.41901818	2.75E-130	1.00E-128	0.204959559	0.044178455	0.26004887	0.07727938
PXN	25.587063	0.4188175	2.13E-144	9.09E-143	0.352768643	0.128182807	0.45777094	0.2092109
PLTP	23.403194	0.41793257	3.97E-121	1.30E-119	0.676384321	0.405223069	1.2258178	0.79844856
SRRM2	24.901707	0.41766992	7.13E-137	2.83E-135	0.565994134	0.286833515	0.8670506	0.5069032
CCDC102B	21.946243	0.41750064	9.41E-107	2.53E-105	0.269842681	0.099891186	0.40771854	0.18661329
SMURF1	24.112648	0.41559285	1.84E-128	6.62E-127	0.185583504	0.034602829	0.2249122	0.0559944
MACROD2	19.708426	0.41487005	1.83E-86	3.39E-85	0.119900453	0.019586507	0.16806369	0.036502592
RSRP1	25.966745	0.41457316	1.18E-148	5.35E-147	0.443427251	0.187159956	0.62981343	0.3226732
VPS13D	24.729076	0.41454065	5.21E-135	2.03E-133	0.235801262	0.059412405	0.29376027	0.103357464
SMIM26	30.056953	0.41446495	1.77E-198	1.43E-196	0.173406808	0	0.17534398	0
COP1	26.140583	0.41412753	1.26E-150	5.87E-149	0.288507688	0.083133841	0.36857516	0.13925925
PLEKHA2	22.685503	0.41370186	6.23E-114	1.83E-112	0.195004888	0.047442873	0.24585004	0.07911167
EGR1	21.949036	0.41359589	8.85E-107	2.38E-105	0.762154475	0.517954298	1.7982953	1.2787749
HSPE1	29.271559	0.41338572	2.39E-188	1.71E-186	0.178295263	0.005875952	0.18556246	0.008407467
TMCC1	24.975645	0.4133602	1.12E-137	4.52E-136	0.189227624	0.032208923	0.22806573	0.05369564
STK24	23.59586	0.41289654	4.25E-123	1.45E-121	0.466447427	0.228509249	0.6869833	0.38629037
AHI1	26.211472	0.41247034	1.97E-151	9.22E-150	0.300417741	0.089880305	0.40538004	0.16215046
GTF2I	28.13242	0.4124644	3.93E-174	2.40E-172	0.275086659	0.062676823	0.32645878	0.10091985
FILIP1	20.369905	0.41111732	3.09E-92	6.42E-91	0.188960981	0.056365615	0.26857698	0.10357137
ANG	29.04787	0.40995157	1.64E-185	1.14E-183	0.163185495	0	0.16986714	0
ZCCHC7	25.602858	0.40990707	1.42E-144	6.10E-143	0.296329215	0.091621328	0.38769636	0.15600845
TNFAIP3	22.992151	0.4085906	5.59E-117	1.73E-115	0.211892276	0.055930359	0.2604022	0.08930441
SEC24D	23.734678	0.40823197	1.58E-124	5.43E-123	0.279619589	0.094015234	0.36091578	0.15156566
EPB41L3	24.95981	0.40760058	1.67E-137	6.68E-136	0.375255533	0.146028292	0.50720763	0.24885085
SYBU	23.506676	0.40749592	3.49E-122	1.17E-120	0.226468758	0.061806311	0.28693706	0.099649504
KLHL29	21.565403	0.40747094	3.80E-103	9.61E-102	0.127544218	0.015669206	0.15620025	0.025430333
PSME4	24.337887	0.4068808	7.79E-131	2.88E-129	0.163541019	0.021545158	0.19014479	0.035549078
DUSP1	22.590248	0.4064029	5.40E-113	1.56E-111	0.852990845	0.663112078	2.1725109	1.6431437
NSMCE2	24.37761	0.40528548	2.96E-131	1.10E-129	0.260332415	0.07616975	0.33473143	0.13025938
HSPG2	23.998861	0.40493926	2.86E-127	1.01E-125	0.733001511	0.487921654	1.4546403	0.98823816
FBXO17	28.499544	0.40446743	1.19E-178	7.73E-177	0.171184784	0.00609358	0.17728183	0.008572691
ABLIM1	20.177607	0.40412012	1.54E-90	3.06E-89	0.508577015	0.290968444	0.86080784	0.55416995
ADAM12	19.8284	0.40365952	1.69E-87	3.21E-86	0.101057684	0.009575626	0.1338305	0.014689885
HECTD4	24.565895	0.40364262	2.93E-133	1.12E-131	0.225935472	0.054189336	0.2764399	0.09305552
CHST3	23.297716	0.40348116	4.68E-120	1.51E-118	0.165407519	0.027638738	0.19953701	0.045150846
GNA11	28.590118	0.40289083	8.92E-180	5.85E-178	0.265576393	0.053536453	0.29928687	0.086010024
ELANE	25.05014	0.4027549	1.74E-138	7.05E-137	0.197315794	0.036126224	0.23223543	0.05686919
CACNA2D1	24.358389	0.40245777	4.72E-131	1.75E-129	0.287885521	0.09445049	0.38562343	0.16249223
VIM	16.008476	0.4022801	1.12E-57	1.23E-56	0.958048173	0.972796518	3.5892837	3.441666
IGHG1	25.154545	0.40227976	1.26E-139	5.17E-138	0.126299884	0.000217628	0.12730604	0.000425474
SEMA3A	15.145902	0.40192273	8.06E-52	7.89E-51	0.167629544	0.07203482	0.2584476	0.12839396
CREBBP	26.807838	0.4014593	2.62E-158	1.29E-156	0.364412052	0.124047878	0.46857598	0.21064478
ADAMTS12	23.323109	0.40100878	2.58E-120	8.39E-119	0.224957782	0.061371055	0.2875839	0.10419185
TEAD1	25.485891	0.400134	2.83E-143	1.20E-141	0.258199271	0.068117519	0.31356698	0.11153833
KIAA1217	19.845032	0.39925015	1.22E-87	2.31E-86	0.284063639	0.123394995	0.42334995	0.22154093
BLOC1S1	29.73444	0.39843205	2.76E-194	2.13E-192	0.170118212	0	0.17044479	0
TMEM14B	29.80434	0.3977682	3.43E-195	2.68E-193	0.17082926	0	0.16988266	0
CREB5	15.837691	0.3976715	1.71E-56	1.84E-55	0.242200693	0.119477693	0.3608144	0.21264285
MAP2K5	25.925646	0.39763498	3.42E-148	1.55E-146	0.214825349	0.041131665	0.2569359	0.069150776
MX2	19.84649	0.3970471	1.18E-87	2.25E-86	0.168073949	0.046137106	0.21916881	0.07807663
MAF	26.879803	0.39640555	3.78E-159	1.90E-157	0.351879833	0.117301415	0.45590615	0.19695674
SORBS1	21.10407	0.39631099	7.30E-99	1.71E-97	0.162296685	0.03656148	0.20685375	0.06341768
GBE1	21.866617	0.39630628	5.40E-106	1.42E-104	0.242289574	0.080739935	0.31333697	0.13436158
CTSH	22.26642	0.3962344	7.82E-110	2.18E-108	0.167362901	0.033949946	0.20396897	0.054447487
BDH2	28.082016	0.3960726	1.62E-173	9.84E-172	0.2589992	0.053536453	0.2932372	0.08294412
PPP1R15A	23.707726	0.39564085	3.00E-124	1.03E-122	0.551862057	0.292927095	0.88723725	0.5368483
AL445426.1	24.071917	0.39555255	4.92E-128	1.77E-126	0.180072882	0.031773667	0.21546935	0.051668055
SVEP1	20.635279	0.39458954	1.32E-94	2.86E-93	0.508665896	0.285745375	0.84909546	0.5433396
TCF25	26.034977	0.39418253	1.99E-149	9.11E-148	0.326637632	0.105767138	0.40024862	0.17132667
RPS6KC1	23.789263	0.3939023	4.31E-125	1.49E-123	0.208248156	0.04874864	0.25318056	0.07913207
POGZ	26.493698	0.39387542	1.15E-154	5.53E-153	0.296595858	0.084439608	0.3657426	0.14218546
ELMO1	20.598366	0.39382482	2.84E-94	6.07E-93	0.173317927	0.045484222	0.22463073	0.079124406
AC008014.1	19.921354	0.39238063	2.66E-88	5.09E-87	0.117500667	0.017410229	0.15675181	0.030664528
USP47	24.110592	0.3923604	1.94E-128	6.95E-127	0.323171274	0.117301415	0.42103478	0.19791064
DOCK11	25.063416	0.3920309	1.25E-138	5.07E-137	0.281308328	0.08531012	0.3654434	0.14705144
AL109930.1	25.4942	0.3916195	2.29E-143	9.70E-142	0.134388054	0.002393906	0.15019418	0.004511032
AL050309.1	20.901894	0.3913521	5.15E-97	1.17E-95	0.123277931	0.016322089	0.16074048	0.02808176
INSR	27.265646	0.39116523	1.08E-163	5.81E-162	0.297306906	0.079869423	0.37672612	0.14095487
RDH10	20.181215	0.39111757	1.43E-90	2.85E-89	0.139276509	0.028291621	0.17736109	0.044079207
ARHGAP18	22.663546	0.39110026	1.03E-113	2.99E-112	0.239089859	0.074211099	0.30719137	0.12279334
ACYP2	24.368683	0.39085904	3.67E-131	1.37E-129	0.232512666	0.059630033	0.29564258	0.10422516
ARPC1A	29.489042	0.3906188	3.98E-191	2.96E-189	0.167629544	0	0.16726178	0
STAT1	19.73617	0.3906071	1.05E-86	1.97E-85	0.245844814	0.097062024	0.33416414	0.16258742
SLC4A7	21.99775	0.38993096	3.03E-107	8.20E-106	0.201493201	0.054624592	0.2534315	0.09140433
NCOA7	23.549221	0.38974628	1.28E-122	4.31E-121	0.458537019	0.215886834	0.67378056	0.38486525
RLF	24.963661	0.38966838	1.52E-137	6.08E-136	0.241223002	0.061153428	0.29556763	0.10369769
RICTOR	25.913612	0.38923702	4.68E-148	2.11E-146	0.235801262	0.052448313	0.28482306	0.08975222
LUC7L3	26.39555	0.3888551	1.54E-153	7.34E-152	0.376322105	0.135146899	0.5066279	0.23936786
MARCHF3	22.114315	0.38850087	2.30E-108	6.33E-107	0.24193405	0.078998912	0.3334813	0.14180589
SMC5	25.049171	0.38730058	1.78E-138	7.21E-137	0.347880188	0.127529924	0.47292492	0.22257371
RPL7A	18.899088	0.38720247	1.16E-79	1.94E-78	0.805528397	0.704026115	1.9156411	1.5739446
NR4A2	22.505278	0.38643515	3.68E-112	1.05E-110	0.288418807	0.107290533	0.39633802	0.18656431
RAP1B	24.30669	0.38616747	1.67E-130	6.11E-129	0.453470803	0.210446137	0.6393877	0.3478076
PRDX6	21.070448	0.3859252	1.49E-98	3.46E-97	0.629988445	0.377801959	1.0547653	0.7025504
CNTFR	22.76768	0.38537496	9.59E-115	2.85E-113	0.333481468	0.134929271	0.45891684	0.23005447
RUFY3	27.892815	0.3853035	3.26E-171	1.89E-169	0.357301573	0.113166485	0.47694474	0.20217414
SIPA1L1	21.826792	0.38528842	1.29E-105	3.39E-104	0.191005244	0.049619151	0.23846136	0.08230971
ABL2	23.86639	0.384806	6.84E-126	2.39E-124	0.171629189	0.028073993	0.19908327	0.044994965
GSE1	25.003838	0.38467935	5.55E-138	2.24E-136	0.179628477	0.026768226	0.20913984	0.04415017
EIF2S3	26.97576	0.38455555	2.85E-160	1.45E-158	0.287263354	0.075734494	0.334108	0.12019403
CUTC	24.878332	0.38437396	1.28E-136	5.06E-135	0.265754155	0.076387378	0.32164937	0.123107605
TPM1	19.734907	0.3842592	1.08E-86	2.01E-85	0.408585903	0.211751904	0.61636376	0.37947887
DCAF6	24.972542	0.38397413	1.22E-137	4.88E-136	0.315705271	0.107072905	0.40340364	0.17842951
BORCS7	28.468388	0.38364896	2.89E-178	1.86E-176	0.15740823	0	0.15941732	0
HLA-DRA	24.521986	0.38281173	8.61E-133	3.27E-131	0.411518976	0.175408052	0.56012285	0.2979398
ZFPM2-AS1	26.471731	0.38262624	2.05E-154	9.83E-153	0.157852635	0.008922742	0.17523094	0.015845157
CSAD	25.629938	0.382464	7.08E-145	3.05E-143	0.198560128	0.033297062	0.22818175	0.0570022
HDAC4	26.059763	0.3818612	1.04E-149	4.80E-148	0.244867123	0.056365615	0.2849449	0.09287397
TPM2	21.450895	0.38102362	4.48E-102	1.11E-100	0.374900009	0.169314472	0.52977026	0.30359358
AXL	25.23025	0.3808234	1.87E-140	7.73E-139	0.455337303	0.198476605	0.63431895	0.33967143
AC004160.1	22.761444	0.3808016	1.11E-114	3.27E-113	0.126033241	0.009793254	0.15502131	0.017978117
PHACTR2	21.415916	0.380754	9.50E-102	2.33E-100	0.384499156	0.181284004	0.5569355	0.31422833
UTRN	25.763824	0.3805017	2.26E-146	9.92E-145	0.462536663	0.203917301	0.6953648	0.37176245
RAPGEF2	25.346123	0.38036743	9.92E-142	4.14E-140	0.213403253	0.043090316	0.26058215	0.076426506
WDPCP	22.143503	0.38008526	1.20E-108	3.33E-107	0.212781086	0.061806311	0.268769	0.0976669
HLA-DRB5	22.91139	0.38006514	3.58E-116	1.09E-114	0.130566172	0.011316649	0.147188	0.019164938
POU2F1	23.41042	0.38001016	3.35E-121	1.11E-119	0.198204604	0.045048966	0.23996241	0.07521696
LINC01117	21.539192	0.379638	6.69E-103	1.68E-101	0.157319349	0.031338411	0.1991243	0.056296162
RPS15A	19.381227	0.37962955	1.11E-83	2.00E-82	0.752910852	0.592165397	1.5769833	1.2080286
NCOA3	22.915514	0.37949514	3.25E-116	9.97E-115	0.236778953	0.07007617	0.2922034	0.11812716
ACSL1	20.611681	0.37941587	2.16E-94	4.63E-93	0.18611679	0.053536453	0.24260077	0.08927297
RAMP2-AS1	23.398432	0.3789175	4.43E-121	1.46E-119	0.235712381	0.067464635	0.2953465	0.11083743
SPRED2	22.801968	0.37834975	4.38E-115	1.31E-113	0.284508044	0.10054407	0.371455	0.17321792
CEBPB	16.541388	0.37782347	1.85E-61	2.21E-60	0.570882588	0.367791077	1.0329666	0.75066906
PLAGL1	19.1295	0.37694368	1.43E-81	2.49E-80	0.59799129	0.393035909	1.070056	0.74075615
BCKDHB	23.58394	0.3768963	5.63E-123	1.91E-121	0.197493556	0.043960827	0.24238122	0.07368803
KRTCAP2	28.799095	0.3767562	2.20E-182	1.49E-180	0.160696827	0	0.15979432	0
BMPR2	24.006363	0.37629113	2.39E-127	8.42E-126	0.358901431	0.141675734	0.47975463	0.24033496
GNAQ	26.265814	0.3757357	4.72E-152	2.23E-150	0.379788463	0.1390642	0.515243	0.24315721
COL5A3	20.355278	0.37557444	4.17E-92	8.63E-91	0.248777886	0.094668118	0.32784006	0.15508975
MACF1	24.627047	0.3754691	6.48E-134	2.51E-132	0.531063905	0.260282916	0.8255556	0.48253575
PICALM	22.029987	0.37467173	1.49E-107	4.05E-106	0.438716559	0.213057671	0.62108964	0.36356366
TASOR2	23.265474	0.37440464	9.92E-120	3.19E-118	0.238201049	0.069205658	0.2968509	0.11711598
DLG1	23.408094	0.37430567	3.53E-121	1.17E-119	0.238112168	0.068552775	0.29857135	0.1154026
STON2	21.252657	0.3738159	3.12E-100	7.51E-99	0.163007733	0.03656148	0.2068504	0.059893437
VAMP5	22.081263	0.37356627	4.79E-108	1.31E-106	0.454537374	0.222415669	0.6629285	0.3970194
SLMAP	22.876892	0.37276334	7.89E-116	2.39E-114	0.244956004	0.075734494	0.30543244	0.12501805
TENT2	22.964499	0.37265784	1.06E-116	3.25E-115	0.231801618	0.06702938	0.281134	0.10829803
OSBPL10	23.747551	0.3724017	1.16E-124	4.00E-123	0.18611679	0.03656148	0.2183544	0.05858505
MAML3	21.552504	0.37239337	5.02E-103	1.27E-101	0.180428406	0.045048966	0.2410325	0.080138765
PCNX1	23.468485	0.37224087	8.56E-122	2.86E-120	0.205226202	0.048531012	0.24373186	0.07980636
CLASP2	26.12584	0.37185276	1.85E-150	8.61E-149	0.287529997	0.081828074	0.3707053	0.14514406
SNAI2	21.449621	0.3717528	4.60E-102	1.14E-100	0.416585192	0.20304679	0.6044378	0.35377544
MLF1	22.563227	0.37151173	9.96E-113	2.87E-111	0.203004177	0.052665941	0.25669867	0.08787802
DPH6	21.337011	0.37147063	5.15E-101	1.25E-99	0.171273665	0.040696409	0.22138265	0.06972269
NBAS	24.71663	0.37094682	7.09E-135	2.76E-133	0.214825349	0.047225245	0.25515908	0.079614855
TNRC6A	24.910635	0.37036476	5.71E-137	2.27E-135	0.394098302	0.157562568	0.54051536	0.2756563
BCLAF1	24.820583	0.37004274	5.38E-136	2.12E-134	0.414718692	0.173014146	0.5689361	0.29656196
NUDT4	23.530418	0.36958745	1.99E-122	6.71E-121	0.249222291	0.07508161	0.30538568	0.119879976
SRSF4	24.957693	0.36948562	1.76E-137	7.02E-136	0.373655675	0.142981502	0.49071628	0.2419398
ECPAS	24.296137	0.36920375	2.15E-130	7.89E-129	0.305306195	0.104678999	0.39190552	0.17586501
DDR2	24.223763	0.36878732	1.25E-129	4.54E-128	0.454892898	0.209575626	0.6707158	0.37207732
AC007319.1	19.782324	0.36860403	4.23E-87	7.93E-86	0.156252778	0.03960827	0.20792988	0.068951696
SLC25A13	23.388561	0.368246	5.59E-121	1.83E-119	0.159363612	0.023721436	0.18779327	0.040883243
GPATCH8	24.584793	0.3678322	1.84E-133	7.06E-132	0.339258733	0.12383025	0.4483947	0.21381763
EHBP1	21.974554	0.36764205	5.04E-107	1.36E-105	0.342725091	0.14820457	0.49121916	0.25880504
RCAN2	19.032927	0.36656615	9.10E-81	1.56E-79	0.282197138	0.126006529	0.3931679	0.21376498
MSR1	20.529106	0.36637545	1.18E-93	2.51E-92	0.131099458	0.021980413	0.1722391	0.039176304
RNF144A	22.80787	0.36559257	3.83E-115	1.15E-113	0.194649365	0.046354733	0.24095817	0.077179864
PTPRK	20.434095	0.36549136	8.32E-93	1.74E-91	0.154830682	0.035908596	0.20176443	0.060088195
PLIN2	15.5721655	0.365332	1.13E-54	1.17E-53	0.515865256	0.330359086	0.8891841	0.6508523
PCED1B	21.114275	0.36521652	5.88E-99	1.39E-97	0.129677362	0.018498368	0.16808939	0.034753863
ADAMTS19	21.365267	0.3645026	2.81E-101	6.87E-100	0.119456048	0.012404788	0.14783591	0.020639013
SLTM	24.236788	0.36447683	9.11E-130	3.32E-128	0.352679762	0.134711643	0.4651776	0.23324561
EIF4G3	22.35909	0.36380917	9.85E-111	2.78E-109	0.325748822	0.132100109	0.441016	0.22541995
CACNB4	24.870003	0.36371726	1.57E-136	6.21E-135	0.134121411	0.004787813	0.15140742	0.008974967
ARID2	23.309065	0.36335614	3.59E-120	1.16E-118	0.20415963	0.048966268	0.24336796	0.07956049
MLLT10	24.780409	0.36331782	1.46E-135	5.69E-134	0.24104524	0.061588683	0.28742206	0.10296632
ZNF638	23.530306	0.3624101	2.00E-122	6.71E-121	0.466358546	0.219586507	0.6883407	0.39575064
RBBP6	24.611603	0.3622802	9.49E-134	3.66E-132	0.364145409	0.141022851	0.48342964	0.23980054
MSC-AS1	21.993647	0.3618024	3.31E-107	8.97E-106	0.215625278	0.063547334	0.2705385	0.104031675
GIGYF2	24.198212	0.3613464	2.32E-129	8.41E-128	0.229935117	0.058541893	0.27639982	0.09885816
SLCO3A1	22.708591	0.3608065	3.68E-114	1.08E-112	0.223980091	0.063764962	0.27814996	0.10810663
CELF1	24.957968	0.36053133	1.75E-137	6.99E-136	0.243978313	0.062241567	0.2910071	0.104976356
ARFGEF1	24.045412	0.3602562	9.32E-128	3.32E-126	0.265576393	0.080304679	0.331024	0.13850811
VPS54	23.19386	0.35953748	5.25E-119	1.67E-117	0.185672385	0.039173014	0.22312161	0.064826705
BMPR1A	24.81646	0.35946152	5.96E-136	2.34E-134	0.275531064	0.082480958	0.3400001	0.13748528
SCLT1	22.515863	0.35911033	2.90E-112	8.31E-111	0.193227269	0.047007617	0.24401233	0.08100399
PRR16	18.1938	0.35888362	5.78E-74	8.76E-73	0.201670963	0.077693145	0.28518745	0.1308066
METTL15	22.792313	0.3582228	5.47E-115	1.63E-113	0.185494623	0.040914037	0.22053689	0.0673642
SENP5	24.033659	0.3577194	1.24E-127	4.40E-126	0.1888721	0.036126224	0.21760336	0.06057245
PACSIN2	22.34489	0.35744464	1.35E-110	3.82E-109	0.251355435	0.083351469	0.3102876	0.13310206
RFX2	24.010408	0.35722053	2.17E-127	7.66E-126	0.19518265	0.040478781	0.23201826	0.065994315
CTTN	25.438898	0.3571619	9.37E-143	3.94E-141	0.354012977	0.129053319	0.44838753	0.20868346
LRCH1	23.235788	0.3568459	1.98E-119	6.31E-118	0.179806239	0.035255713	0.20980565	0.059492957
TNRC6B	25.22981	0.3563665	1.89E-140	7.80E-139	0.452670874	0.194994559	0.6573082	0.35647002
SYTL4	21.905916	0.35583687	2.28E-106	6.07E-105	0.153230824	0.02742111	0.17995891	0.044228453
FOS	22.859545	0.35582957	1.17E-115	3.55E-114	0.948093503	0.808487486	3.2173507	2.581489
KDM4C	24.36817	0.3554077	3.72E-131	1.38E-129	0.187716647	0.033949946	0.21345867	0.05621648
HECA	23.91457	0.35486677	2.16E-126	7.57E-125	0.20415963	0.04570185	0.23970734	0.07399502
CSRNP1	23.456964	0.35472834	1.12E-121	3.74E-120	0.295529286	0.104461371	0.37936434	0.17378333
STXBP5	22.78228	0.35454732	6.87E-115	2.04E-113	0.195271531	0.046572361	0.23457727	0.07664944
AGO2	25.83798	0.3540067	3.32E-147	1.47E-145	0.229757355	0.049401523	0.2626948	0.08088291
AL357873.1	25.121328	0.3533283	2.91E-139	1.19E-137	0.13492134	0.004134929	0.14860529	0.007451348
ERBIN	24.322168	0.3527415	1.14E-130	4.20E-129	0.252066483	0.071599565	0.30746183	0.1185662
GJA1	17.574072	0.35264137	3.89E-69	5.41E-68	0.324148965	0.168226333	0.4776986	0.2900915
MGST1	21.224655	0.3521953	5.65E-100	1.36E-98	0.627322016	0.377801959	1.1207477	0.7511664
ARL6IP1	27.324242	0.35209823	2.19E-164	1.18E-162	0.146209226	0	0.14505088	0
ITPR2	23.141172	0.3520176	1.78E-118	5.61E-117	0.192605102	0.043090316	0.23416063	0.07363163
RPL12	19.757587	0.35189307	6.90E-87	1.29E-85	0.809616923	0.677040261	1.9040054	1.5229177
LARP4B	23.503017	0.351221	3.80E-122	1.27E-120	0.176606524	0.032426551	0.19906346	0.05132416
XPR1	24.40297	0.35088694	1.59E-131	5.95E-130	0.178828549	0.029162133	0.21069916	0.050987605
FILIP1L	22.98566	0.35052955	6.49E-117	2.00E-115	0.474980002	0.233297062	0.729558	0.43078303
EFCAB2	22.87158	0.35028964	8.91E-116	2.70E-114	0.194382722	0.045484222	0.23229085	0.075301304
EVA1C	20.138783	0.34994924	3.38E-90	6.66E-89	0.14123189	0.028944505	0.16940145	0.047969844
UBAP1	23.730846	0.34972146	1.73E-124	5.94E-123	0.27064261	0.086398259	0.3267938	0.13747835
LRRFIP1	21.734629	0.34963763	9.66E-105	2.51E-103	0.316416319	0.127094668	0.41691163	0.22041416
EDA	20.130228	0.34956893	4.01E-90	7.90E-89	0.217491779	0.075734494	0.30113456	0.13268122
AP001528.1	25.666067	0.34950915	2.80E-145	1.22E-143	0.262465559	0.069205658	0.32632908	0.121821694
CADPS2	22.843418	0.3491746	1.70E-115	5.12E-114	0.165763043	0.029597388	0.20278186	0.053505417
PBX3	22.023275	0.3486035	1.72E-107	4.69E-106	0.153319705	0.026985854	0.17939852	0.044176377
SMIM3	18.516293	0.3485745	1.53E-76	2.42E-75	0.22753533	0.093144723	0.31381437	0.15392292
HIGD2A	27.93621	0.34775928	9.70E-172	5.69E-170	0.152164252	0	0.14861074	0
STARD9	25.8394	0.34726462	3.20E-147	1.42E-145	0.230557284	0.049183896	0.27495283	0.08860752
GCSH	27.37939	0.34703934	4.83E-165	2.64E-163	0.146742512	0	0.14579616	0
COMMD3	28.081133	0.346843	1.67E-173	1.01E-171	0.153586348	0	0.14845994	0
ABCA6	20.994047	0.3467869	7.43E-98	1.71E-96	0.589103191	0.349292709	1.0430676	0.6936205
ARPC4	27.908985	0.34633696	2.08E-171	1.21E-169	0.151897609	0	0.1477984	0
FREM1	23.528597	0.34543502	2.08E-122	6.98E-121	0.199271176	0.045266594	0.24097854	0.07481808
ZNF407	22.29394	0.34498677	4.23E-110	1.19E-108	0.152342014	0.025027203	0.18212794	0.043252654
RALGAPA2	22.966242	0.34359145	1.01E-116	3.12E-115	0.19064972	0.042437432	0.23151807	0.07643116
RPS9	18.259714	0.34354094	1.73E-74	2.66E-73	0.815394187	0.701196953	1.9147072	1.5728537
AACS	21.295254	0.3427401	1.26E-100	3.04E-99	0.149408941	0.028291621	0.17689517	0.045226023
USP3	23.030905	0.34259328	2.29E-117	7.13E-116	0.207003822	0.05179543	0.242795	0.084744856
TMEM263	22.635506	0.34252098	1.94E-113	5.64E-112	0.349213403	0.146681175	0.4533397	0.2351385
SRSF6	27.05665	0.34216788	3.19E-161	1.64E-159	0.145142654	0.000652884	0.14333822	0.000872112
LGR4	17.886194	0.34198016	1.51E-71	2.20E-70	0.140609724	0.039825898	0.18128818	0.06333179
SYNPO2	16.709702	0.34181112	1.11E-62	1.36E-61	0.140343081	0.045266594	0.19369133	0.07752668
PIK3CA	25.696499	0.34143096	1.28E-145	5.61E-144	0.291974047	0.086833515	0.36920914	0.15129618
ROBO3	22.759	0.3413064	1.17E-114	3.45E-113	0.290374189	0.105984766	0.37437534	0.17394187
RPSA	19.303656	0.34112343	5.00E-83	8.89E-82	0.616300773	0.401088139	1.0524423	0.7279086
C11orf49	22.241201	0.34082812	1.37E-109	3.82E-108	0.195627055	0.049836779	0.23671964	0.0822797
STARD13	21.719603	0.3404792	1.34E-104	3.47E-103	0.219802684	0.066811752	0.27779317	0.11502501
ZNF521	22.009256	0.3403001	2.35E-107	6.38E-106	0.243178384	0.079434168	0.29788953	0.12858449
NUP98	22.701004	0.33987257	4.38E-114	1.29E-112	0.221935828	0.06289445	0.26402852	0.099970184
ERCC1	23.412216	0.33981568	3.21E-121	1.06E-119	0.360056884	0.146028292	0.45888832	0.23767076
FNIP1	27.48948	0.33977228	2.35E-166	1.30E-164	0.147809084	0	0.14342487	0
VIPR2	21.431288	0.33918285	6.83E-102	1.69E-100	0.12052262	0.012622416	0.14346974	0.020936992
WDR45	26.842754	0.33880186	1.02E-158	5.10E-157	0.143987201	0.001088139	0.14139834	0.001460693
FAM214A	23.010073	0.33867446	3.70E-117	1.15E-115	0.225846591	0.062676823	0.27840552	0.10999172
TNS1	23.254463	0.3385963	1.28E-119	4.11E-118	0.317660652	0.120565832	0.4053887	0.19591218
PRKCA	19.979305	0.33827195	8.34E-89	1.61E-87	0.111367878	0.013928183	0.13291359	0.02312046
PTPN9	19.95562	0.337954	1.34E-88	2.57E-87	0.189583148	0.059194777	0.24416938	0.096852735
FAM120B	23.369555	0.33795127	8.72E-121	2.86E-119	0.193938317	0.042219804	0.22645503	0.07215136
PIP4K2A	23.809317	0.3376174	2.67E-125	9.27E-124	0.237312239	0.065505985	0.28925097	0.109920606
CLEC3B	26.101984	0.33724785	3.46E-150	1.60E-148	0.134565816	0	0.13727434	0
ELN	21.88532	0.3365933	3.58E-106	9.48E-105	0.603235268	0.346028292	1.0569297	0.692471
TRMT11	23.298233	0.33607686	4.62E-120	1.49E-118	0.223357924	0.059847661	0.273019	0.10282478
DYNC2H1	24.191029	0.3359914	2.77E-129	1.00E-127	0.325215536	0.116213275	0.43481836	0.21037643
SPATS2L	20.671154	0.33564243	6.30E-95	1.37E-93	0.515154209	0.28226333	0.80391693	0.51629347
ADK	22.54612	0.3354884	1.47E-112	4.21E-111	0.294462714	0.109902067	0.38960844	0.18643452
PNN	25.472086	0.33539248	4.02E-143	1.70E-141	0.298817883	0.0914037	0.3671522	0.15700099
SNRNP70	23.81811	0.33488223	2.17E-125	7.53E-124	0.311527864	0.110772579	0.38168418	0.18052392
UBR1	23.303392	0.33476755	4.10E-120	1.33E-118	0.186738957	0.038737758	0.2170622	0.065612756
ADCY2	21.678112	0.33452994	3.30E-104	8.51E-103	0.116345214	0.009575626	0.13564165	0.015272174
MTMR3	23.367273	0.33445272	9.20E-121	3.01E-119	0.206737179	0.049619151	0.23986974	0.082060136
NFIB	19.711258	0.3337591	1.73E-86	3.21E-85	0.754777353	0.577149075	1.5752441	1.1895815
ZHX3	22.256739	0.33375767	9.71E-110	2.70E-108	0.262909964	0.090533188	0.3332991	0.15231563
RAB30	25.742971	0.33305773	3.86E-146	1.70E-144	0.137232246	0.002611534	0.14055817	0.005026637
MAZ	26.531876	0.3327964	4.16E-155	2.01E-153	0.15109768	0.005658324	0.14897816	0.006886749
NR2F1-AS1	20.88327	0.3324258	7.60E-97	1.73E-95	0.119189405	0.014363439	0.14213698	0.022289062
ZHX2	21.412943	0.33224222	1.01E-101	2.49E-100	0.217402898	0.06702938	0.26615587	0.10991059
SDHD	27.717958	0.33212593	4.24E-169	2.42E-167	0.150031108	0	0.142317	0
DNAJA1	20.76853	0.33202407	8.34E-96	1.85E-94	0.440938583	0.22742111	0.6474869	0.39255336
NACA	18.19328	0.33158016	5.83E-74	8.84E-73	0.765887477	0.602829162	1.6255667	1.2654724
ABCA10	20.86233	0.33141956	1.18E-96	2.66E-95	0.432228246	0.223068553	0.72268397	0.44175816
TBL1XR1	25.516338	0.33123896	1.30E-143	5.52E-142	0.335881255	0.114907508	0.4260776	0.1938244
COL18A1	20.632154	0.33113766	1.41E-94	3.05E-93	0.398453471	0.194124048	0.55778563	0.33119574
LRP6	23.138155	0.33112082	1.91E-118	6.01E-117	0.273131277	0.091838955	0.33938792	0.15003218
PHLPP1	22.394413	0.33093572	4.46E-111	1.27E-109	0.150031108	0.023286181	0.17743056	0.041589573
SPATS2	22.258492	0.3306613	9.33E-110	2.60E-108	0.201759844	0.053101197	0.23985061	0.08650495
MIR22HG	20.744984	0.3305954	1.36E-95	3.00E-94	0.16905164	0.042219804	0.19633858	0.06400585
IFITM3	3.6889963	0.3304309	0.000225141	0.000436012	0.894942672	0.803917301	2.30088	2.1242504
FRYL	23.331713	0.33007252	2.11E-120	6.88E-119	0.20238201	0.047225245	0.23960614	0.082378976
SCML1	23.257523	0.32960925	1.19E-119	3.83E-118	0.204070749	0.048313384	0.24264404	0.0842375
GALNT2	22.981512	0.32907602	7.14E-117	2.20E-115	0.235001333	0.06898803	0.27661255	0.10902704
MSRB3	20.678244	0.32892278	5.44E-95	1.18E-93	0.223446805	0.07508161	0.27678037	0.12233316
PRRX1	19.381575	0.32868588	1.10E-83	1.98E-82	0.793796107	0.599129489	1.6336588	1.2425038
HNRNPA3	23.46736	0.328247	8.79E-122	2.93E-120	0.382899298	0.16039173	0.4897843	0.25847077
COX8A	27.370205	0.32822162	6.21E-165	3.39E-163	0.146653631	0	0.14024721	0
MYLK	13.962339	0.32820687	2.65E-44	2.18E-43	0.125055551	0.048966268	0.17842744	0.08008376
LYST	22.2972	0.32817703	3.93E-110	1.11E-108	0.27784197	0.098803047	0.34864753	0.16817115
SLC7A2	21.80885	0.32816336	1.91E-105	5.00E-104	0.164252066	0.034167573	0.19295314	0.053990547
HECW2	23.282984	0.32790524	6.59E-120	2.12E-118	0.168429473	0.028726877	0.20132509	0.052347593
STAT3	21.422535	0.32771093	8.24E-102	2.03E-100	0.403697449	0.192600653	0.5539558	0.32144865
ARHGEF7	22.63287	0.32750964	2.06E-113	5.98E-112	0.282108257	0.099891186	0.35081	0.16485439
FRMD4A	19.745186	0.32712865	8.82E-87	1.65E-85	0.183361479	0.055495103	0.22858973	0.094477005
PRKAR2A	22.594967	0.32709444	4.86E-113	1.40E-111	0.212514443	0.057671382	0.25405446	0.094640344
SLC25A18	19.925758	0.32633448	2.43E-88	4.66E-87	0.110123545	0.013492927	0.13253088	0.021915441
COMMD10	20.346922	0.3261536	4.94E-92	1.02E-90	0.217847302	0.073993471	0.2737392	0.12092168
FNBP4	23.752611	0.325871	1.03E-124	3.55E-123	0.337481113	0.127094668	0.43258855	0.21771291
PELI1	20.734133	0.32537636	1.70E-95	3.75E-94	0.175628833	0.04570185	0.20965303	0.07593228
KMT2C	23.483624	0.32509488	6.00E-122	2.00E-120	0.447604657	0.207399347	0.6470305	0.36951917
COPA	24.271523	0.32484537	3.92E-130	1.43E-128	0.38672118	0.156909684	0.4977984	0.25854912
PLCL1	20.440592	0.32458264	7.29E-93	1.52E-91	0.136076793	0.025027203	0.16822779	0.043417532
TBCK	22.5904	0.3243053	5.39E-113	1.55E-111	0.187183361	0.042437432	0.22540759	0.07544661
DOCK1	22.757341	0.32421046	1.21E-114	3.58E-113	0.344947116	0.139717084	0.45133227	0.2386232
CDC14B	22.142017	0.32416654	1.25E-108	3.44E-107	0.233223713	0.072905332	0.28853858	0.11993205
USP24	23.439018	0.32391492	1.71E-121	5.68E-120	0.188516576	0.038737758	0.21973662	0.06853993
TRHDE	17.464766	0.32374197	2.66E-68	3.62E-67	0.140698605	0.041566921	0.1941245	0.07268728
RASL11A	19.044706	0.32341048	7.27E-81	1.25E-79	0.163274376	0.047660501	0.20551473	0.07581467
TRAK1	21.835997	0.3230601	1.06E-105	2.77E-104	0.185672385	0.045919478	0.21654595	0.07376058
CNPY2	26.964062	0.32302368	3.90E-160	1.99E-158	0.142742867	0	0.13773729	0
KPNA4	22.274574	0.32226706	6.52E-110	1.83E-108	0.261221225	0.089227421	0.31491914	0.14216806
PHYKPL	22.836681	0.32223123	1.98E-115	5.97E-114	0.270375967	0.0914037	0.32167363	0.14478508
TAF1D	22.356823	0.32216084	1.04E-110	2.93E-109	0.232512666	0.070511425	0.2805025	0.11780438
RFX3	22.806742	0.32192662	3.93E-115	1.18E-113	0.153141943	0.022850925	0.17844214	0.042335346
KALRN	17.576733	0.32184896	3.71E-69	5.17E-68	0.111101235	0.023503808	0.13681133	0.039550416
SNRPD3	26.945509	0.3218312	6.44E-160	3.27E-158	0.142565105	0	0.13698334	0
DENND2A	20.525377	0.32146585	1.28E-93	2.70E-92	0.230379522	0.080957563	0.29371026	0.13409092
ITSN2	21.655806	0.32112634	5.36E-104	1.38E-102	0.232068261	0.074646355	0.28771222	0.12440943
SMG6	20.727518	0.3211221	1.96E-95	4.29E-94	0.247622434	0.090533188	0.30859062	0.14680253
SH3BP5	21.944736	0.3210919	9.72E-107	2.61E-105	0.464847569	0.232208923	0.6642479	0.40018192
NHS	22.595987	0.32108516	4.75E-113	1.37E-111	0.162118923	0.028944505	0.19465558	0.05075725
MPP6	21.810534	0.32100272	1.84E-105	4.83E-104	0.164696471	0.034385201	0.19558711	0.055569235
SMCHD1	24.204233	0.32039976	2.01E-129	7.28E-128	0.327970847	0.118389554	0.42326477	0.20583354
TSPYL1	23.729565	0.3202276	1.79E-124	6.11E-123	0.211270109	0.050272035	0.23277873	0.077334486
DGKH	20.150854	0.3199096	2.65E-90	5.23E-89	0.134121411	0.025244831	0.16239217	0.041903824
LGALS3BP	11.176798	0.31985673	5.30E-29	2.88E-28	0.804195183	0.660065288	1.7478387	1.4785297
CHSY1	21.108362	0.31972426	6.66E-99	1.57E-97	0.153675229	0.031556039	0.17695802	0.049523927
TPT1-AS1	23.44717	0.31964236	1.41E-121	4.70E-120	0.240600835	0.06898803	0.2874943	0.115228824
UBR2	23.967583	0.31925583	6.06E-127	2.13E-125	0.26166563	0.078346028	0.3195234	0.13425113
UVRAG	22.47182	0.31924734	7.83E-112	2.24E-110	0.252777531	0.08226333	0.31179577	0.14076273
ABHD14A	26.855257	0.3191745	7.32E-159	3.66E-157	0.142209581	0.000217628	0.13654362	0.000286313
C1orf21	18.600006	0.31858975	3.21E-77	5.14E-76	0.539507599	0.322089227	0.87219846	0.5960117
LDLRAD4	21.934866	0.31853363	1.21E-106	3.23E-105	0.184961337	0.045048966	0.22248137	0.07652011
SELENOS	20.362492	0.31787267	3.60E-92	7.45E-91	0.451959826	0.234820457	0.65007263	0.40940726
TECR	24.609272	0.31783298	1.01E-133	3.87E-132	0.222291352	0.052230686	0.23963416	0.07615394
ODF2L	22.935991	0.31776384	2.03E-116	6.25E-115	0.281397209	0.09640914	0.35068452	0.16612656
NHSL2	21.206923	0.3176309	8.24E-100	1.98E-98	0.19873789	0.057453754	0.24724331	0.09431014
EVI5	22.75577	0.31732342	1.26E-114	3.71E-113	0.276419874	0.095756257	0.35272926	0.16418798
MOB3B	19.567097	0.31725755	2.95E-85	5.40E-84	0.190738601	0.061153428	0.25099364	0.10641182
FLNA	20.497774	0.3164543	2.25E-93	4.75E-92	0.420673718	0.210446137	0.5827965	0.35479358
YAF2	20.94117	0.31578785	2.26E-97	5.17E-96	0.179717358	0.047225245	0.22238548	0.079938546
ATP11B	23.022385	0.3155453	2.78E-117	8.66E-116	0.238201049	0.07007617	0.28817222	0.118537456
SYNE1	20.88969	0.31536424	6.64E-97	1.51E-95	0.531597191	0.29640914	0.85068625	0.55083287
EPS8	20.698013	0.3150179	3.61E-95	7.89E-94	0.434450271	0.220457018	0.6275646	0.38417158
FNIP2	21.685135	0.3147025	2.83E-104	7.31E-103	0.197937961	0.053971708	0.23991176	0.08995504
ATAD2B	22.765774	0.31429943	1.00E-114	2.97E-113	0.18167274	0.038302503	0.21148814	0.06715829
AKAP12	16.987429	0.31426775	1.02E-64	1.30E-63	0.564305395	0.35125136	0.93853223	0.67360353
WASF3	20.758999	0.31392002	1.02E-95	2.24E-94	0.197049151	0.058324266	0.2499461	0.10001278
USP15	22.599058	0.313849	4.43E-113	1.28E-111	0.307617101	0.115342764	0.39527848	0.20062694
KANSL1	22.315622	0.31359953	2.61E-110	7.33E-109	0.252066483	0.08226333	0.3085841	0.13880602
NUTM2B-AS1	24.431278	0.3134498	7.96E-132	2.99E-130	0.225135544	0.054189336	0.26281562	0.09146734
FLNB	20.219862	0.31301996	6.55E-91	1.31E-89	0.196782508	0.061153428	0.23571122	0.10010872
NAA50	21.916716	0.312971	1.80E-106	4.81E-105	0.279886232	0.10359086	0.3441975	0.1660473
EMP1	15.652098	0.31283128	3.21E-55	3.37E-54	0.684028086	0.489227421	1.3255054	1.0156635
COQ10B	23.266356	0.3127473	9.72E-120	3.13E-118	0.219802684	0.057671382	0.25345078	0.09373916
ABHD5	20.718908	0.3127278	2.34E-95	5.13E-94	0.168251711	0.041784548	0.2019724	0.06716432
PUM2	23.95633	0.31254914	7.94E-127	2.78E-125	0.322904631	0.115342764	0.40741217	0.19947498
CLEC16A	21.340338	0.3125483	4.79E-101	1.17E-99	0.130032886	0.017627856	0.14536212	0.028939283
CBFA2T2	23.033981	0.31193537	2.13E-117	6.65E-116	0.176517643	0.034167573	0.20346586	0.06037007
AC012404.1	24.605503	0.3109817	1.10E-133	4.25E-132	0.120789263	0	0.12262134	0
TFDP2	23.554264	0.31092504	1.14E-122	3.84E-121	0.361745623	0.144722524	0.488186	0.25604784
CACHD1	21.9766	0.31088895	4.82E-107	1.30E-105	0.221135899	0.06594124	0.2693009	0.11045842
ZNF292	25.599966	0.31085745	1.53E-144	6.55E-143	0.328504133	0.1085963	0.42471308	0.19537985
MSI2	21.520926	0.31066123	9.92E-103	2.49E-101	0.121500311	0.012622416	0.13553719	0.02068599
NT5C2	22.600452	0.31060258	4.29E-113	1.24E-111	0.249044529	0.079434168	0.30595174	0.1326718
NDUFA13	26.413288	0.31041127	9.64E-154	4.60E-152	0.137498889	0	0.13185751	0
MICOS10	26.821712	0.3102996	1.80E-158	8.93E-157	0.151275442	0.004352557	0.1449128	0.00711031
LIMS1	23.190641	0.31001174	5.66E-119	1.79E-117	0.416851835	0.185854189	0.56234	0.31380907
BTAF1	22.924133	0.30959135	2.67E-116	8.20E-115	0.194649365	0.045048966	0.23003379	0.077266276
BTD	23.201166	0.30946603	4.43E-119	1.41E-117	0.336503422	0.131664853	0.44457972	0.22777608
PHF20	23.794195	0.30921984	3.84E-125	1.33E-123	0.322371345	0.117301415	0.41186717	0.20160308
DMXL1	22.846111	0.3091035	1.60E-115	4.82E-114	0.231001689	0.066811752	0.2736587	0.110247664
SCAF8	22.736864	0.3090551	1.94E-114	5.70E-113	0.189849791	0.043090316	0.21666998	0.0718459
LCORL	20.644543	0.30895072	1.09E-94	2.36E-93	0.163896543	0.039390642	0.2052386	0.06989816
MARK3	22.014414	0.30870625	2.10E-107	5.70E-106	0.281930495	0.103155604	0.34888038	0.17119029
TRIM22	19.792	0.3085178	3.49E-87	6.56E-86	0.358990312	0.170620239	0.47976938	0.28592575
PUM1	23.425072	0.30785057	2.37E-121	7.87E-120	0.375166652	0.15429815	0.48224413	0.25861457
S1PR3	17.891233	0.3077776	1.38E-71	2.01E-70	0.118389476	0.026550598	0.14918388	0.042359143
MIF	26.035639	0.30709097	1.96E-149	8.97E-148	0.133943649	0	0.12915884	0
CCNY	23.341618	0.30694452	1.68E-120	5.47E-119	0.293573905	0.102720348	0.36009642	0.1671045
ACTA2	14.844927	0.3067801	7.50E-50	7.01E-49	0.580748378	0.375190424	0.95406824	0.71681607
RB1CC1	23.406061	0.306558	3.71E-121	1.22E-119	0.352768643	0.1390642	0.46135822	0.24088329
SLC16A1-AS1	20.59227	0.3065517	3.22E-94	6.87E-93	0.127633099	0.019586507	0.15048629	0.034160398
BMPER	17.567217	0.30652454	4.39E-69	6.10E-68	0.184516932	0.068552775	0.24623135	0.116710715
RPS12	15.462163	0.30642837	6.25E-54	6.36E-53	0.844191627	0.780413493	2.1842372	1.9113777
SENP6	24.875067	0.30640626	1.39E-136	5.48E-135	0.412941072	0.170184984	0.56395257	0.3015146
WBP4	20.858679	0.30624977	1.27E-96	2.87E-95	0.225846591	0.075734494	0.28658012	0.1299661
UBTD2	23.423153	0.30593953	2.48E-121	8.22E-120	0.288596569	0.099238303	0.3511931	0.16187467
EIF2AK2	20.616138	0.30586967	1.97E-94	4.23E-93	0.333836992	0.147551687	0.44207022	0.24866304
PTPN4	20.84664	0.30524155	1.64E-96	3.69E-95	0.145142654	0.027856366	0.1699205	0.046654563
KIAA0232	22.127657	0.30523512	1.71E-108	4.72E-107	0.20593725	0.055712731	0.24000104	0.093558006
CUX1	22.331957	0.30502063	1.81E-110	5.09E-109	0.228246378	0.067899891	0.2718087	0.11341103
HS2ST1	21.633018	0.3049629	8.78E-104	2.25E-102	0.121944716	0.012404788	0.13447474	0.019483784
OIP5-AS1	25.692669	0.30470955	1.41E-145	6.18E-144	0.130743934	0	0.12665358	0
MAP3K2	24.36291	0.3046636	4.23E-131	1.57E-129	0.316327438	0.109249184	0.39912173	0.18969437
RUNX1	19.042057	0.30444232	7.65E-81	1.31E-79	0.11776731	0.02132753	0.13732117	0.031337436
WNK1	21.908535	0.30431315	2.15E-106	5.73E-105	0.338547685	0.141022851	0.44143248	0.24229051
TAOK1	23.142511	0.30417284	1.73E-118	5.45E-117	0.284419163	0.097932535	0.34932563	0.16408262
DIP2B	23.242617	0.30391878	1.69E-119	5.39E-118	0.16994045	0.029597388	0.19867083	0.054189004
TLE1	18.431517	0.30353537	7.34E-76	1.15E-74	0.130477291	0.030903156	0.15794721	0.04946998
RC3H1	22.997889	0.30325848	4.89E-117	1.52E-115	0.224868901	0.061806311	0.26986367	0.10788647
STK32A	21.227705	0.30324098	5.30E-100	1.27E-98	0.123811217	0.015016322	0.14220169	0.02422286
GFPT2	19.19383	0.30320886	4.17E-82	7.33E-81	0.336503422	0.159738847	0.45913252	0.27186963
SLC44A1	19.590776	0.3031207	1.85E-85	3.40E-84	0.49728913	0.272905332	0.73817885	0.4838385
ZNF609	20.447008	0.3027995	6.39E-93	1.34E-91	0.1888721	0.05484222	0.2283679	0.09155374
HIPK2	20.955833	0.30268455	1.66E-97	3.81E-96	0.142476224	0.025897715	0.16425171	0.044615913
AUH	20.974928	0.30254543	1.11E-97	2.55E-96	0.18798329	0.051577802	0.22006536	0.08351711
SMURF2	21.793055	0.30241913	2.70E-105	7.05E-104	0.206914941	0.058324266	0.24854514	0.097582385
C20orf194	21.144234	0.30240718	3.12E-99	7.39E-98	0.241311883	0.083133841	0.29902807	0.14009555
MAP2K4	23.18805	0.30234724	6.01E-119	1.90E-117	0.210647942	0.052448313	0.24398646	0.0887979
LRCH3	23.209442	0.30221283	3.66E-119	1.16E-117	0.242467336	0.071381937	0.29038036	0.12087126
GSK3B	22.63648	0.30213863	1.90E-113	5.52E-112	0.231801618	0.068552775	0.27641466	0.11339362
ADAM17	21.198887	0.30187315	9.78E-100	2.34E-98	0.182117145	0.046789989	0.20976971	0.075386725
PHC2	20.998053	0.30174997	6.83E-98	1.58E-96	0.276419874	0.107508161	0.34082538	0.17132531
STIM1	22.05341	0.3017468	8.86E-108	2.42E-106	0.282908186	0.104026115	0.3544483	0.17274691
POLR2A	20.874023	0.3014023	9.22E-97	2.09E-95	0.264243178	0.09945593	0.33016413	0.16502066
ABHD14B	25.6518	0.3013396	4.04E-145	1.75E-143	0.134299173	0.001741023	0.13049401	0.002416032
TRERF1	22.267212	0.30123854	7.68E-110	2.15E-108	0.182472669	0.041784548	0.21260872	0.07010991
L3MBTL4	20.779554	0.30117312	6.63E-96	1.47E-94	0.1294996	0.019804135	0.15296754	0.03383308
DOK6	21.516636	0.3006114	1.09E-102	2.73E-101	0.17171807	0.039173014	0.21587147	0.07219827
KIF13A	22.763409	0.30008808	1.06E-114	3.13E-113	0.307705982	0.11577802	0.40074596	0.19929282
ANKS1A	20.492636	0.29954502	2.50E-93	5.28E-92	0.161674518	0.038737758	0.18684828	0.064044625
ASXL1	22.367617	0.29925498	8.14E-111	2.30E-109	0.280241756	0.10054407	0.35605365	0.1701767
PPP2R3A	20.808754	0.29858166	3.61E-96	8.07E-95	0.171984712	0.043090316	0.20820223	0.07332692
REL	20.887806	0.29851362	6.91E-97	1.57E-95	0.169407164	0.041131665	0.19646911	0.06766147
SERPINA5	22.397673	0.29846823	4.15E-111	1.18E-109	0.118300596	0.007616975	0.12863068	0.011271833
PDE7A	19.173567	0.29819512	6.15E-82	1.08E-80	0.11421207	0.018498368	0.13417797	0.031731084
CCDC18	21.322063	0.29807776	7.09E-101	1.72E-99	0.137943294	0.021980413	0.15772046	0.035680242
METTL7A	19.779432	0.29778075	4.48E-87	8.39E-86	0.542174029	0.306202394	0.8108602	0.5419407
SECISBP2	23.56582	0.29766774	8.64E-123	2.93E-121	0.257310461	0.077910773	0.3143464	0.13541116
XAF1	14.352331	0.29760364	1.03E-46	9.02E-46	0.219713803	0.111425462	0.31015468	0.19509375
MMP23B	22.88776	0.2971087	6.15E-116	1.87E-114	0.113145498	0.003264418	0.12158553	0.005215884
ACAP2	24.070143	0.29706517	5.14E-128	1.84E-126	0.415340859	0.178237214	0.5704486	0.31399646
HMGCLL1	19.46045	0.2967218	2.38E-84	4.30E-83	0.185139099	0.058324266	0.23625556	0.0982127
CREB3L2	21.293482	0.2962509	1.30E-100	3.16E-99	0.232868189	0.077475517	0.27662268	0.12237642
NPDC1	24.555634	0.2961239	3.77E-133	1.44E-131	0.13936539	0.008705114	0.13928404	0.011767095
SMARCC2	25.635214	0.2958307	6.18E-145	2.67E-143	0.130210648	0	0.124695934	0
NAGLU	25.405924	0.29581508	2.17E-142	9.11E-141	0.12861079	0.000217628	0.12483905	0.000376153
CIRBP	19.227491	0.29541692	2.18E-82	3.84E-81	0.771664741	0.563656148	1.5140063	1.13378
ZNF438	20.492119	0.29518157	2.53E-93	5.33E-92	0.209581371	0.06702938	0.25905156	0.113733456
CDK13	22.169859	0.29487786	6.71E-109	1.86E-107	0.25357746	0.083786725	0.3073901	0.14242232
NFKB1	21.424192	0.2945268	7.95E-102	1.96E-100	0.287085592	0.110337323	0.3610855	0.18557644
VPS8	20.76201	0.29430336	9.55E-96	2.11E-94	0.155363968	0.033949946	0.17553417	0.053731985
ATXN3	23.246584	0.2941023	1.54E-119	4.92E-118	0.271886943	0.08835691	0.33554548	0.1540473
RAP1A	21.396002	0.29400867	1.46E-101	3.57E-100	0.365389743	0.16343852	0.4789313	0.2732412
FGFR1	16.971487	0.2937	1.34E-64	1.71E-63	0.688561017	0.464853101	1.194404	0.8803757
PPP2R2A	22.428312	0.29351702	2.08E-111	5.95E-110	0.263976535	0.089445049	0.31824833	0.14663967
MTUS1	18.99416	0.2934373	1.91E-80	3.24E-79	0.243356146	0.097932535	0.32319546	0.17113824
ANKRD12	23.500021	0.29334	4.08E-122	1.36E-120	0.408408141	0.176278564	0.56145465	0.31295294
RNF213	21.89666	0.29284343	2.80E-106	7.40E-105	0.28148609	0.102937976	0.34947705	0.17538269
SH3D19	20.251566	0.29270333	3.44E-91	6.93E-90	0.490267532	0.270729053	0.75882435	0.48686826
FLG-AS1	19.718119	0.2925573	1.51E-86	2.80E-85	0.10247978	0.010446137	0.11910326	0.016527167
SLC39A14	19.516863	0.29231143	7.89E-85	1.44E-83	0.144164963	0.033949946	0.17186244	0.052962627
PLEKHA1	21.637589	0.29205742	7.96E-104	2.04E-102	0.222913519	0.068552775	0.26240382	0.11218518
ENPEP	18.786785	0.29191017	9.69E-79	1.60E-77	0.322726869	0.152774755	0.45826876	0.27405226
SLC38A1	21.375586	0.29159147	2.25E-101	5.51E-100	0.160785708	0.034167573	0.18627009	0.055540558
GPI	24.03012	0.2914381	1.35E-127	4.78E-126	0.142387343	0.01218716	0.14355133	0.01911811
GULP1	18.978117	0.29141682	2.59E-80	4.38E-79	0.360501289	0.180195865	0.5124612	0.3145944
DENND5A	22.655088	0.29121843	1.24E-113	3.62E-112	0.25179984	0.080739935	0.29571903	0.12959781
VPS36	23.179356	0.29115334	7.36E-119	2.32E-117	0.249844458	0.075516866	0.2879282	0.12255835
TP53I13	25.385246	0.2909218	3.67E-142	1.54E-140	0.127899742	0	0.12248214	0
RIPK1	21.883297	0.29072836	3.75E-106	9.90E-105	0.231890499	0.072905332	0.27772397	0.121505745
IGF1R	22.554987	0.290666	1.20E-112	3.45E-111	0.251444316	0.08117519	0.3216076	0.14236215
LIMD1	20.2947	0.2902387	1.43E-91	2.92E-90	0.134210292	0.024591948	0.1519486	0.038558595
VWA8	22.856436	0.2896582	1.26E-115	3.81E-114	0.15643054	0.024591948	0.17898363	0.042634677
KLF13	20.594378	0.28933248	3.08E-94	6.58E-93	0.355523953	0.163220892	0.4713582	0.27378345
PPP1R12A	20.619825	0.28933138	1.82E-94	3.92E-93	0.421473647	0.208052231	0.5891864	0.36081627
TRPC1	22.699743	0.28921005	4.51E-114	1.32E-112	0.252510888	0.080304679	0.30967855	0.13772626
MARCHF6	23.849897	0.28918505	1.02E-125	3.55E-124	0.343347258	0.128618063	0.43199566	0.22054507
CEP85L	20.089186	0.28901583	9.18E-90	1.80E-88	0.214114301	0.072252448	0.2619955	0.12026681
NTRK2	16.883097	0.2889853	5.99E-64	7.53E-63	0.773620123	0.609575626	1.6656468	1.3134055
BCL2L13	20.42001	0.28889084	1.11E-92	2.32E-91	0.17358457	0.046137106	0.20405684	0.07392476
UQCR11	25.912132	0.28862664	4.86E-148	2.18E-146	0.132788197	0	0.12415554	0
STRN3	21.955616	0.28840548	7.65E-107	2.06E-105	0.229224069	0.070293798	0.27273285	0.11917721
FCHSD2	20.617287	0.28823635	1.92E-94	4.13E-93	0.201137677	0.061806311	0.2487251	0.103578724
AC106845.1	22.674906	0.28725043	7.92E-114	2.32E-112	0.109323616	0.002393906	0.1132288	0.003408707
EIF6	25.095348	0.286752	5.59E-139	2.28E-137	0.154564039	0.013710555	0.14824961	0.017562125
WRN	21.149837	0.28673577	2.77E-99	6.57E-98	0.174562261	0.04265506	0.20502454	0.073676445
NAP1L1	21.138752	0.28660676	3.50E-99	8.29E-98	0.459959115	0.230903156	0.6595029	0.40882966
RAB31	19.231056	0.28621152	2.03E-82	3.59E-81	0.209759133	0.07508161	0.25648165	0.12083727
NUTM2A-AS1	22.371565	0.28554946	7.45E-111	2.11E-109	0.239623145	0.074863983	0.27990243	0.119378865
SESTD1	21.105093	0.28519198	7.14E-99	1.68E-97	0.50715492	0.275299238	0.7854142	0.49767062
TRAPPC9	21.600525	0.28518653	1.78E-103	4.51E-102	0.148875655	0.026332971	0.16926767	0.043632478
SCFD2	21.159071	0.28495649	2.28E-99	5.42E-98	0.152964181	0.030685528	0.18067124	0.05218337
MDM4	22.552778	0.28494653	1.26E-112	3.62E-111	0.231001689	0.067899891	0.26976457	0.113771826
CMSS1	19.81542	0.2849416	2.19E-87	4.13E-86	0.277219803	0.115342764	0.36723974	0.199498
RAPH1	19.491055	0.2848223	1.31E-84	2.38E-83	0.133410364	0.027638738	0.15273744	0.043408237
PHKB	21.312962	0.28467774	8.61E-101	2.09E-99	0.235090214	0.0781284	0.2796002	0.12637688
BMP4	16.882998	0.2846609	6.00E-64	7.54E-63	0.247889077	0.115342764	0.34552383	0.19983207
MED13	23.15186	0.28462636	1.39E-118	4.39E-117	0.26255444	0.083351469	0.31525013	0.14212927
MYLIP	21.157787	0.2845605	2.34E-99	5.56E-98	0.27064261	0.102067465	0.3500404	0.17540224
GARNL3	20.066936	0.2843672	1.44E-89	2.80E-88	0.134654697	0.025680087	0.15384154	0.04180786
HELZ	22.235273	0.28431386	1.57E-109	4.34E-108	0.232334904	0.070729053	0.2788199	0.12075663
MARCKSL1	18.746618	0.2841866	2.06E-78	3.38E-77	0.120878144	0.02437432	0.13940607	0.0351796
HSD17B11	23.408195	0.2841334	3.53E-121	1.16E-119	0.183361479	0.036126224	0.19711418	0.056786228
JARID2	21.070827	0.28360292	1.47E-98	3.43E-97	0.168962759	0.040043526	0.19660948	0.06711889
TBC1D22A	21.898273	0.28359973	2.70E-106	7.16E-105	0.176251	0.040043526	0.19911689	0.065507054
BBX	23.313744	0.2835548	3.22E-120	1.04E-118	0.398897876	0.170620239	0.5475871	0.30445415
PPP6R2	20.519485	0.2833451	1.44E-93	3.05E-92	0.158741445	0.03656148	0.177967	0.06037861
ITGA9	21.09109	0.28312588	9.60E-99	2.25E-97	0.17802862	0.045484222	0.2064367	0.07322217
XPO4	22.270535	0.28303653	7.13E-110	2.00E-108	0.142209581	0.019804135	0.15618601	0.03311607
NIBAN1	21.081059	0.28239933	1.19E-98	2.77E-97	0.453470803	0.228509249	0.66076404	0.40950772
FOCAD	21.62686	0.28239545	1.00E-103	2.57E-102	0.16185228	0.033297062	0.18785056	0.056710694
COL27A1	19.817896	0.2822365	2.09E-87	3.94E-86	0.111190116	0.014363439	0.1296276	0.023836
CHD2	21.01807	0.2820693	4.48E-98	1.04E-96	0.215714159	0.067899891	0.26127455	0.11383298
RREB1	20.549543	0.28190842	7.77E-94	1.65E-92	0.166296329	0.040914037	0.19154102	0.06838421
ETF1	19.59741	0.2819015	1.63E-85	2.99E-84	0.184428051	0.057236126	0.21203047	0.086570255
AP3B1	21.96051	0.28160596	6.87E-107	1.85E-105	0.251177673	0.084657236	0.30784434	0.14072628
SNTA1	19.354496	0.28150076	1.87E-83	3.35E-82	0.138654342	0.031338411	0.16019212	0.04880796
WDR70	21.654049	0.28143162	5.57E-104	1.43E-102	0.225579948	0.069858542	0.27188247	0.11887898
CDC42EP4	19.47515	0.28131124	1.78E-84	3.24E-83	0.255799484	0.10359086	0.31541064	0.16332687
TMEM205	24.821585	0.28118807	5.24E-136	2.07E-134	0.122744645	0	0.117853776	0
ABCA1	23.673153	0.28091663	6.82E-124	2.32E-122	0.278375256	0.090097933	0.35475522	0.16110508
SRPK2	21.844534	0.28080246	8.76E-106	2.30E-104	0.339525376	0.143199129	0.44763508	0.2440974
ATXN7L1	19.750223	0.28047547	7.99E-87	1.49E-85	0.130210648	0.02437432	0.14736116	0.041961696
LARP4	19.178114	0.2800702	5.64E-82	9.88E-81	0.158208159	0.043307943	0.18730949	0.06971444
PRDM2	22.785442	0.27998585	6.39E-115	1.91E-113	0.307617101	0.114472252	0.38636577	0.19398451
THADA	21.382227	0.27982578	1.96E-101	4.79E-100	0.187272242	0.048531012	0.22277287	0.08509925
B3GALNT2	19.59609	0.27971897	1.67E-85	3.07E-84	0.131010577	0.025897715	0.15008736	0.041342765
OSMR	18.416489	0.27948886	9.69E-76	1.52E-74	0.232868189	0.094885745	0.3108396	0.16636737
CDR2	20.758818	0.279376	1.02E-95	2.25E-94	0.190383077	0.054406964	0.22953649	0.0909067
APC	22.895454	0.27893177	5.16E-116	1.57E-114	0.203981868	0.050272035	0.23713052	0.085666806
SMYD4	20.77616	0.27889967	7.11E-96	1.58E-94	0.168784997	0.041349293	0.19898103	0.06997496
USP32	19.69361	0.2787045	2.45E-86	4.53E-85	0.160341303	0.041784548	0.18676864	0.06897025
FGD5	21.06948	0.27860612	1.52E-98	3.53E-97	0.227979735	0.075299238	0.2733297	0.12258598
XRN1	22.987804	0.27860218	6.17E-117	1.91E-115	0.292862857	0.104243743	0.37088698	0.17965828
LBH	16.308195	0.27859312	8.63E-60	9.98E-59	0.129055195	0.03960827	0.16609944	0.067391306
PARP14	20.301493	0.27843556	1.25E-91	2.55E-90	0.237578882	0.085527748	0.29292172	0.14460805
JAK2	20.744448	0.27813336	1.38E-95	3.03E-94	0.157674873	0.035255713	0.18589582	0.05979325
SPSB1	21.442171	0.27804607	5.40E-102	1.34E-100	0.288241045	0.110772579	0.3582657	0.18356529
ERAP2	22.421345	0.27800885	2.44E-111	6.95E-110	0.285485735	0.101414581	0.35689008	0.17796363
ATP5MF	25.269321	0.27786314	6.95E-141	2.88E-139	0.12683317	0	0.11921888	0
FOSL2	18.969177	0.2777837	3.07E-80	5.19E-79	0.236423429	0.093579978	0.29545468	0.1516941
ZMYND8	18.564753	0.27775195	6.20E-77	9.86E-76	0.191005244	0.06702938	0.23269777	0.107448004
WAC	22.784912	0.277649	6.47E-115	1.93E-113	0.447693538	0.209575626	0.6163544	0.36211458
SNHG14	22.279715	0.27759865	5.81E-110	1.63E-108	0.151275442	0.024156692	0.16628517	0.041676324
PTPN12	22.88173	0.27743715	7.06E-116	2.14E-114	0.331614968	0.129270947	0.42185473	0.21987668
YAP1	21.099144	0.27729264	8.10E-99	1.90E-97	0.300506622	0.121001088	0.3779209	0.20112556
RB1	19.63704	0.27728334	7.46E-86	1.38E-84	0.21491423	0.075516866	0.2689122	0.12881756
RUNX1T1	18.86316	0.2767375	2.29E-79	3.80E-78	0.406630522	0.218715996	0.632256	0.4003995
GADD45B	16.374235	0.27657256	2.92E-60	3.41E-59	0.573193494	0.367138194	1.0612922	0.78736323
SCN1B	18.776434	0.27655497	1.18E-78	1.94E-77	0.109145854	0.017627856	0.12999636	0.028248088
RANBP2	22.003742	0.27654013	2.65E-107	7.19E-106	0.239800907	0.077040261	0.29610404	0.13401482
CLMN	17.484938	0.2762145	1.87E-68	2.55E-67	0.118211715	0.027856366	0.14532094	0.047189772
STK39	19.762884	0.275919	6.22E-87	1.16E-85	0.154297396	0.038084875	0.17810422	0.061647967
GEM	19.031958	0.27538955	9.27E-81	1.59E-79	0.161407875	0.046354733	0.19674648	0.075251915
UBE4B	20.11977	0.2753545	4.95E-90	9.73E-89	0.179450715	0.050707291	0.20843767	0.08406266
ETNK1	21.918915	0.27483723	1.71E-106	4.59E-105	0.230823927	0.071381937	0.2714438	0.11957771
CPNE8	20.405052	0.2743092	1.51E-92	3.14E-91	0.187183361	0.053754081	0.22265494	0.09108381
PNPLA7	21.057758	0.2736126	1.94E-98	4.51E-97	0.111101235	0.009357998	0.120136425	0.015257203
SLC2A13	18.814856	0.27349076	5.71E-79	9.43E-78	0.168073949	0.051142546	0.20817712	0.08604643
RPL17	24.792194	0.27342674	1.09E-135	4.26E-134	0.122478002	0	0.116150536	0
RAPGEF1	20.158043	0.27308124	2.29E-90	4.53E-89	0.171273665	0.04570185	0.19254768	0.07363716
TRPS1	18.540552	0.2729545	9.72E-77	1.54E-75	0.103368589	0.015451578	0.12002532	0.025662797
AVL9	20.931301	0.27280197	2.78E-97	6.35E-96	0.140609724	0.024809576	0.15886405	0.04288904
SHLD2	21.192657	0.27276215	1.12E-99	2.67E-98	0.230912808	0.07616975	0.27786133	0.12680286
SERPINB9	18.791351	0.27257282	8.89E-79	1.46E-77	0.138209937	0.033732318	0.16317944	0.052628122
GATAD1	23.054253	0.27250174	1.33E-117	4.17E-116	0.229401831	0.063764962	0.25953177	0.10445978
GBF1	20.01784	0.27250123	3.85E-89	7.46E-88	0.185405742	0.055059848	0.21596405	0.08875546
LHFPL2	18.94858	0.27220032	4.54E-80	7.64E-79	0.178473025	0.057018498	0.2106004	0.08871491
ITPRIPL2	24.139448	0.27209637	9.64E-129	3.47E-127	0.116611857	0	0.11252599	0
KIAA2026	23.301039	0.27190793	4.33E-120	1.40E-118	0.238467692	0.068117519	0.2861958	0.118727595
ABCA5	21.18737	0.2718881	1.25E-99	2.98E-98	0.171629189	0.040478781	0.2016771	0.07173066
ARHGEF3	21.042799	0.27110854	2.66E-98	6.17E-97	0.193227269	0.054406964	0.23734282	0.09398469
HLA-DQA1	20.609259	0.27069923	2.27E-94	4.86E-93	0.127633099	0.019368879	0.13578938	0.031695925
MARK1	17.971125	0.2706511	3.28E-72	4.84E-71	0.108701449	0.020457018	0.12716253	0.033595636
FAM193A	21.744059	0.27023187	7.86E-105	2.04E-103	0.158563683	0.030685528	0.17589267	0.051402174
PCSK7	19.143988	0.27019933	1.09E-81	1.89E-80	0.149942227	0.038737758	0.16929473	0.059683613
ACVR1B	18.930353	0.2700115	6.41E-80	1.08E-78	0.134210292	0.030685528	0.15669076	0.048777796
LCOR	20.276855	0.26986596	2.06E-91	4.17E-90	0.185761266	0.053754081	0.21699442	0.08845603
PKD1	20.311068	0.26977396	1.03E-91	2.10E-90	0.188516576	0.055495103	0.21557617	0.08694288
TBC1D32	20.569454	0.26957986	5.15E-94	1.10E-92	0.124522265	0.018063112	0.14729993	0.032959305
TMEM165	20.774624	0.26923624	7.34E-96	1.63E-94	0.307972625	0.129270947	0.38459423	0.20887163
KPNA6	22.90028	0.26896858	4.62E-116	1.41E-114	0.135899031	0.013710555	0.1404524	0.023482367
NXN	17.970713	0.2689324	3.30E-72	4.87E-71	0.170118212	0.056583243	0.20686616	0.0920707
KDM7A	19.10936	0.26888052	2.11E-81	3.65E-80	0.157230468	0.043090316	0.19418108	0.074012265
SCP2	19.4651	0.268744	2.17E-84	3.93E-83	0.585370189	0.342328618	0.9103349	0.62151974
MAT2A	20.09652	0.26864642	7.92E-90	1.55E-88	0.203626344	0.065723613	0.23915516	0.10518969
DMXL2	19.036839	0.26838642	8.45E-81	1.45E-79	0.121322549	0.022850925	0.14006712	0.038194112
MIB1	22.040903	0.268313	1.17E-107	3.19E-106	0.202115368	0.053971708	0.2346044	0.09092973
ITGA5	16.92658	0.26820844	2.87E-64	3.63E-63	0.212958848	0.091186072	0.2656217	0.14151005
HLA-DPA1	20.04482	0.2681823	2.24E-89	4.35E-88	0.214380944	0.072905332	0.25536573	0.11936282
CRIM1	18.780912	0.2678494	1.08E-78	1.78E-77	0.179006311	0.057671382	0.22448923	0.10079883
FMO2	6.210687	0.267834	5.28E-10	1.41E-09	0.141320771	0.104243743	0.27921697	0.2090226
SLC39A11	18.989916	0.26766002	2.07E-80	3.52E-79	0.123544574	0.02437432	0.1419831	0.040220324
NASP	22.086973	0.2675011	4.22E-108	1.16E-106	0.299351169	0.11273123	0.3703059	0.19171321
C2CD2	20.369415	0.2674269	3.12E-92	6.48E-91	0.143631677	0.029162133	0.15863235	0.04698261
GMDS	18.19561	0.2673278	5.59E-74	8.48E-73	0.128166385	0.0304679	0.14933614	0.04913017
CCDC171	20.150656	0.26724342	2.66E-90	5.25E-89	0.137410008	0.026550598	0.16036768	0.04723916
SNRPN	24.684229	0.26720488	1.58E-134	6.12E-133	0.121500311	0	0.11373539	0
TTC17	20.684534	0.2670268	4.77E-95	1.04E-93	0.306372767	0.127094668	0.39333034	0.21673577
BRWD1	21.644537	0.26700824	6.84E-104	1.76E-102	0.256421651	0.089445049	0.31249994	0.15040754
BZW1	20.33125	0.26683643	6.80E-92	1.40E-90	0.408941427	0.200652884	0.5367626	0.3284003
ASCC1	19.803444	0.26676783	2.78E-87	5.23E-86	0.153230824	0.037214363	0.17686765	0.060616277
TTC39C	20.781841	0.26671228	6.32E-96	1.41E-94	0.155363968	0.03351469	0.18037604	0.05859843
MGAT5	18.908926	0.2667074	9.63E-80	1.61E-78	0.127633099	0.026985854	0.14777657	0.043257717
TYW1	20.144304	0.26667643	3.02E-90	5.96E-89	0.16638521	0.043090316	0.19374222	0.07229352
CFLAR	20.621735	0.26664734	1.75E-94	3.77E-93	0.372589103	0.172143634	0.49766693	0.29929626
PITPNB	20.606544	0.2665972	2.40E-94	5.13E-93	0.295351524	0.12078346	0.369592	0.20067242
TAF15	21.66678	0.26658502	4.22E-104	1.09E-102	0.234823571	0.075734494	0.27896586	0.12581962
LMOD1	15.417184	0.266446	1.25E-53	1.27E-52	0.173762332	0.072905332	0.23000926	0.1241291
DCTN4	20.319277	0.26613522	8.68E-92	1.78E-90	0.199271176	0.061806311	0.23096144	0.09811647
PSMC1	23.564337	0.2659528	8.95E-123	3.03E-121	0.207803751	0.049183896	0.21648557	0.07214586
DENND6A	20.478495	0.26582327	3.35E-93	7.03E-92	0.194738245	0.058324266	0.22789146	0.09431124
OGT	21.79946	0.2656038	2.35E-105	6.13E-104	0.225046663	0.068335147	0.26296654	0.11556151
FAM135A	20.814579	0.26552233	3.19E-96	7.16E-95	0.16007466	0.035908596	0.18731147	0.06321962
PHF21A	21.439405	0.26453847	5.73E-102	1.42E-100	0.220602613	0.068552775	0.26793244	0.117310025
ZNF148	22.669828	0.26440164	8.89E-114	2.60E-112	0.312327793	0.119042437	0.39674142	0.20138787
KLF6	12.5677805	0.26404893	3.18E-36	2.12E-35	0.656119456	0.502720348	1.2790289	1.0278579
FARP2	20.508266	0.2637937	1.82E-93	3.84E-92	0.14567594	0.029597388	0.15797403	0.046080094
MMP19	19.243113	0.26349974	1.61E-82	2.85E-81	0.170473736	0.050707291	0.2005964	0.07949749
KDM4B	20.134422	0.263466	3.69E-90	7.27E-89	0.157674873	0.038084875	0.17593879	0.061282143
PRKCH	17.939611	0.26323566	5.79E-72	8.49E-71	0.100435517	0.016104461	0.12164349	0.030441005
SRSF3	21.08776	0.26315153	1.03E-98	2.41E-97	0.540840814	0.293797606	0.8085685	0.52342594
YTHDC2	20.301363	0.26303586	1.25E-91	2.55E-90	0.150742156	0.033297062	0.17390142	0.057344068
CTIF	20.407297	0.2627621	1.44E-92	3.00E-91	0.149231179	0.031991295	0.16948453	0.05332693
DHX15	20.184313	0.26270103	1.34E-90	2.68E-89	0.258821438	0.099891186	0.3167292	0.16489667
CSGALNACT1	18.633411	0.26250848	1.72E-77	2.77E-76	0.168429473	0.052665941	0.20643343	0.08671954
FAM76A	20.234818	0.2618968	4.83E-91	9.71E-90	0.195449293	0.060065288	0.2253088	0.09410255
RNGTT	20.324495	0.26186138	7.81E-92	1.61E-90	0.14745356	0.031556039	0.16425176	0.04952986
SFMBT2	20.048073	0.26179966	2.10E-89	4.08E-88	0.11154564	0.013492927	0.12626652	0.023900472
TBC1D16	21.195143	0.26169208	1.06E-99	2.53E-98	0.230823927	0.076387378	0.2679983	0.120448604
GAB2	17.969908	0.26141205	3.35E-72	4.94E-71	0.123100169	0.028509249	0.1430904	0.04572844
DDHD1	20.106775	0.26085678	6.44E-90	1.26E-88	0.136076793	0.026332971	0.1518717	0.041933306
DDX58	18.237339	0.26084197	2.61E-74	4.00E-73	0.174740023	0.05788901	0.22036807	0.10183578
AOC3	16.75626	0.26078567	5.10E-63	6.27E-62	0.128433028	0.037431991	0.15952812	0.059528172
AHCYL2	17.872545	0.26069772	1.93E-71	2.80E-70	0.121678073	0.028291621	0.14645725	0.045458913
FNDC3A	21.263323	0.26033437	2.48E-100	5.99E-99	0.3758777	0.170837867	0.49607325	0.2899051
ITSN1	20.662153	0.2602845	7.59E-95	1.64E-93	0.26255444	0.099891186	0.3344241	0.16990869
SETD5	20.463982	0.25999454	4.51E-93	9.46E-92	0.361034575	0.165179543	0.4843336	0.28891134
DST	18.97558	0.2597021	2.71E-80	4.60E-79	0.592569549	0.367138194	1.0315684	0.7189444
FAM102B	19.835726	0.25909865	1.46E-87	2.78E-86	0.219269398	0.077257889	0.27213362	0.1288185
RACK1	15.373514	0.25901735	2.46E-53	2.48E-52	0.80126211	0.668552775	1.7643545	1.4558705
WDR7	20.861183	0.25898486	1.21E-96	2.73E-95	0.13038841	0.019804135	0.144205	0.0342318
FARS2	20.241623	0.25879696	4.21E-91	8.47E-90	0.155719492	0.03656148	0.18164037	0.06215713
CCND2	23.249474	0.25865373	1.44E-119	4.60E-118	0.10879033	0	0.10541846	0
DAAM2	18.026115	0.2586195	1.22E-72	1.81E-71	0.13216603	0.03351469	0.15748894	0.055591106
RXRA	21.744246	0.258543	7.83E-105	2.04E-103	0.193849436	0.050489663	0.21828389	0.08362487
CNTLN	21.565554	0.2583084	3.78E-103	9.59E-102	0.233401475	0.075516866	0.2861838	0.13097404
PHC3	21.776596	0.2580807	3.87E-105	1.01E-103	0.211625633	0.060718172	0.24741311	0.10298089
FSTL3	15.029476	0.25781065	4.71E-51	4.53E-50	0.203892987	0.09640914	0.269403	0.15706049
SNCG	18.593307	0.25759122	3.64E-77	5.81E-76	0.143809439	0.037867247	0.17073674	0.061299443
PLEKHH2	20.749992	0.25748557	1.23E-95	2.70E-94	0.177050929	0.046137106	0.21340209	0.08017572
LTBP3	20.09112	0.2574795	8.82E-90	1.73E-88	0.493467247	0.263329706	0.6937424	0.45296738
PRR13	24.516731	0.25744027	9.80E-133	3.71E-131	0.119989334	0	0.11070421	0
NRF1	20.441706	0.25713915	7.12E-93	1.49E-91	0.142565105	0.028073993	0.15940237	0.046862245
LINC01091	17.463198	0.2562365	2.73E-68	3.72E-67	0.16816283	0.058324266	0.22237562	0.10369921
HIF1A	21.521784	0.25622424	9.73E-103	2.45E-101	0.170118212	0.038084875	0.18541907	0.061721303
COX14	24.21685	0.25579742	1.48E-129	5.37E-128	0.124788908	0.003264418	0.11675479	0.004684629
PAK3	19.037718	0.25577685	8.31E-81	1.43E-79	0.213847658	0.078781284	0.27497002	0.13513036
AC009022.1	19.265558	0.255102	1.05E-82	1.85E-81	0.108257044	0.015016322	0.117340244	0.023783585
MAN2A1	20.17909	0.25491247	1.49E-90	2.97E-89	0.188161052	0.056147987	0.22287235	0.092400126
CCN2	17.906769	0.25471213	1.04E-71	1.53E-70	0.492933961	0.298367791	0.9975049	0.69890594
APOLD1	7.914748	0.25448626	2.48E-15	8.31E-15	0.213047729	0.148639826	0.3179165	0.25401306
OXR1	21.90579	0.25416327	2.29E-106	6.08E-105	0.390098658	0.174755169	0.52410245	0.30581227
GRK5	16.036072	0.25413343	7.15E-58	7.94E-57	0.173229046	0.068770403	0.2140711	0.11166218
DYRK1A	21.301231	0.25368905	1.11E-100	2.68E-99	0.230912808	0.07508161	0.27439067	0.12628728
GPD1L	18.687426	0.25365895	6.27E-78	1.02E-76	0.136787841	0.033297062	0.1563968	0.050154675
MAPRE2	17.966188	0.25362742	3.59E-72	5.28E-71	0.276597636	0.12687704	0.35706827	0.2080121
MAP1LC3A	19.806362	0.25301227	2.62E-87	4.94E-86	0.307972625	0.133841132	0.39516777	0.22707953
NFKBIA	15.580989	0.25294515	9.80E-55	1.02E-53	0.833970314	0.635038085	1.7878455	1.4230353
PPP3CC	19.97004	0.2527157	1.00E-88	1.93E-87	0.168607235	0.045266594	0.19516161	0.07485333
ADIPOR2	18.43579	0.25267306	6.78E-76	1.07E-74	0.205315083	0.076387378	0.24933887	0.12301234
PRKAA1	21.53896	0.2526659	6.72E-103	1.69E-101	0.284330282	0.107072905	0.34357524	0.17630082
SOBP	20.584927	0.252648	3.75E-94	7.99E-93	0.258199271	0.096191513	0.31869227	0.16462643
PKP4	17.760199	0.25241175	1.44E-70	2.05E-69	0.136965603	0.037649619	0.16793145	0.06505836
PSMA2	24.259027	0.25237408	5.31E-130	1.94E-128	0.117678429	0	0.10795528	0
CNOT4	23.199326	0.2523704	4.63E-119	1.47E-117	0.285663497	0.097279652	0.34927502	0.16790228
DOCK9	16.948927	0.25232747	1.96E-64	2.49E-63	0.230290641	0.101196953	0.28477645	0.16416103
DIS3L2	19.861935	0.25217682	8.69E-88	1.66E-86	0.137143365	0.027856366	0.14995174	0.04405374
BCAT1	17.880087	0.2517237	1.69E-71	2.45E-70	0.129144076	0.032208923	0.15165982	0.05292943
AP001347.1	19.846478	0.2516906	1.18E-87	2.25E-86	0.138387699	0.028509249	0.16240427	0.049574565
GADD45A	18.894348	0.25156763	1.27E-79	2.12E-78	0.425917696	0.227856366	0.6620288	0.43386805
SEC24B	20.292065	0.2514727	1.51E-91	3.07E-90	0.217402898	0.07312296	0.25748914	0.11845126
ENTPD1-AS1	18.494402	0.25098848	2.29E-76	3.62E-75	0.144520487	0.038520131	0.17946815	0.06760951
FERMT2	20.027777	0.25065637	3.15E-89	6.12E-88	0.438716559	0.224156692	0.6123029	0.39048794
AC079781.5	20.917114	0.25033897	3.74E-97	8.55E-96	0.148431251	0.029162133	0.15888478	0.04633856
FRS2	20.254215	0.25025713	3.26E-91	6.57E-90	0.240423074	0.087704026	0.28766024	0.14218806
ANKIB1	21.381746	0.25018483	1.98E-101	4.83E-100	0.286730068	0.110119695	0.35952482	0.18772446
AIDA	22.772375	0.25001186	8.61E-115	2.56E-113	0.201315439	0.049619151	0.21397845	0.07484013
RPL35	-8.255215	-0.2506712	1.52E-16	5.32E-16	0.777442005	0.712948857	1.5454555	1.6146349
TCEAL9	3.5957818	-0.25096142	0.000323419	0.000618791	0.337925518	0.262676823	0.44648048	0.47305673
ZFAS1	3.8823495	-0.25114867	0.000103452	0.000205983	0.49551151	0.372143634	0.7246765	0.720624
PCNP	3.225222	-0.2516553	0.00125875	0.002284981	0.347524664	0.26898803	0.43104357	0.46189535
COL1A1	-9.353416	-0.25246912	8.49E-21	3.51E-20	0.962403342	0.973014146	3.9433722	4.1492634
LRPAP1	3.339586	-0.2524755	0.000839034	0.001550568	0.488578793	0.367355822	0.6712804	0.67859936
TSPAN31	2.6560676	-0.25358254	0.007905775	0.013099631	0.158919207	0.129706202	0.1811075	0.21954976
ACTB	-12.8817005	-0.2548315	5.71E-38	4.00E-37	0.920718158	0.907508161	2.6300116	2.7735496
YWHAB	2.3335974	-0.255221	0.019616809	0.03067077	0.549728913	0.423939064	0.81634444	0.80553806
TMEM14C	3.7530127	-0.25539976	0.000174722	0.000341625	0.430983913	0.327312296	0.5785337	0.5906299
FKBP10	3.9392328	-0.2555282	8.17E-05	0.000163827	0.3165052	0.242219804	0.38770935	0.41211012
ATP5IF1	3.1629663	-0.25586167	0.001561704	0.00280776	0.365034219	0.284439608	0.4843636	0.5164644
TNFSF13B	4.7266574	-0.25593033	2.28E-06	5.08E-06	0.188427695	0.140369967	0.22092304	0.24640162
CERS2	1.988387	-0.2560107	0.046768903	0.067984185	0.233668118	0.193688792	0.2759811	0.32058033
ACTR10	5.3368096	-0.25626948	9.46E-08	2.28E-07	0.298995645	0.218498368	0.35697812	0.37466887
CLPTM1	2.0484838	-0.25691488	0.040512604	0.059869568	0.203804106	0.1695321	0.23510769	0.27998647
GSTO1	6.597791	-0.25750953	4.17E-11	1.18E-10	0.312861079	0.219804135	0.38467845	0.3910915
CMBL	3.5815773	-0.25761792	0.000341526	0.00065255	0.266465203	0.207834603	0.325887	0.35976648
BCHE	1.9962149	-0.25790942	0.045910541	0.066758157	0.143276153	0.121001088	0.1713201	0.2099617
APH1A	2.2384427	-0.25902137	0.025192209	0.038744359	0.297840192	0.241131665	0.36284944	0.40474248
MARCKS	-5.0405807	-0.2592473	4.64E-07	1.07E-06	0.649453382	0.598041349	1.1962987	1.2742269
TUSC1	2.7496653	-0.2597341	0.005965618	0.010023523	0.169851569	0.137758433	0.19071528	0.23079595
ACAT1	3.5473773	-0.26009947	0.000389087	0.000739684	0.250644387	0.19695321	0.30813095	0.3399385
DNAJC8	4.672742	-0.26057246	2.97E-06	6.57E-06	0.346635855	0.257236126	0.44642317	0.46871352
HNMT	5.023794	-0.26073298	5.07E-07	1.17E-06	0.245133766	0.181936888	0.29866937	0.3216086
GLT8D2	4.1032786	-0.2609788	4.07E-05	8.35E-05	0.412141143	0.309902067	0.54719734	0.55978394
ADH5	4.6757493	-0.26164943	2.93E-06	6.48E-06	0.438183273	0.3218716	0.5842301	0.58775663
DNASE1L3	3.462719	-0.26222864	0.000534747	0.001005339	0.114923118	0.089227421	0.13424435	0.16437665
APOL4	3.8760622	-0.26230145	0.000106161	0.000211235	0.200604391	0.154951034	0.24772568	0.27909914
TPM3	3.8220356	-0.2629178	0.000132355	0.000261243	0.359256955	0.27312296	0.45674157	0.48037994
CAST	-2.5457997	-0.26460743	0.010902771	0.017667283	0.657719314	0.558650707	1.1129715	1.1336668
LMO4	3.5362823	-0.2652537	0.000405801	0.000771076	0.300417741	0.235473341	0.3888578	0.4185185
EXT2	2.543356	-0.26754633	0.010979331	0.017785973	0.259976891	0.210228509	0.31538698	0.35803854
SNRPB2	5.252394	-0.26808542	1.50E-07	3.57E-07	0.299528931	0.220239391	0.37289134	0.39391267
RTL8A	3.1190114	-0.2682688	0.001814589	0.003240053	0.268598347	0.212404788	0.3311568	0.37250367
DPY30	4.764074	-0.26861227	1.90E-06	4.24E-06	0.22389121	0.166920566	0.26692483	0.29642516
MORF4L1	-4.2758927	-0.2686381	1.90E-05	3.99E-05	0.661630077	0.564309032	1.0839795	1.1222078
HSD17B12	2.4748404	-0.2688206	0.013329576	0.021321599	0.20860368	0.170620239	0.2409334	0.28516412
ANXA1	-10.313361	-0.2688461	6.13E-25	2.94E-24	0.831215003	0.820457018	1.9924582	2.120397
CTBP1	-2.8298047	-0.2694285	0.004657645	0.007941737	0.122122478	0.129270947	0.1340273	0.20273583
HSPB6	-2.435184	-0.26991293	0.014884221	0.023657437	0.429917341	0.395429815	0.701296	0.7937688
RPS6	-10.953732	-0.2706454	6.38E-28	3.35E-27	0.849257844	0.824156692	2.030154	2.1440415
ERLEC1	2.8293934	-0.2729452	0.004663633	0.007951443	0.287707759	0.230032644	0.36418962	0.40601963
ASAH1	2.8309202	-0.27323255	0.004641428	0.00791459	0.317394009	0.249836779	0.39172184	0.43259797
CRYL1	4.0369496	-0.27328146	5.42E-05	0.000109866	0.234379166	0.178454842	0.27352712	0.30912393
TMEM9	3.5760353	-0.27343234	0.000348845	0.000666154	0.24726691	0.192383025	0.28636935	0.32375726
DEK	2.1284943	-0.27366605	0.033296121	0.050062677	0.436938939	0.341675734	0.5944166	0.62999046
NQO2	5.0541534	-0.27492324	4.32E-07	1.00E-06	0.220691494	0.161262242	0.2483561	0.2776615
EMC7	3.1761792	-0.2754759	0.001492288	0.002688363	0.301928717	0.236126224	0.36765757	0.4085325
TIMP1	-2.9954126	-0.27625453	0.002740738	0.004800138	0.748555684	0.66289445	1.5305616	1.5411255
AUP1	3.3179061	-0.2767491	0.000906949	0.001669753	0.26886499	0.210010881	0.319126	0.35940036
AP3S1	2.972021	-0.2786805	0.002958463	0.005169987	0.436050129	0.335582155	0.58316606	0.60002667
CCDC146	7.206399	-0.27939856	5.75E-13	1.76E-12	0.276153231	0.189771491	0.36650103	0.3651724
RNF130	3.6977375	-0.27965245	0.00021753	0.00042179	0.365478624	0.278781284	0.47427106	0.49958545
CNRIP1	2.666957	-0.27973583	0.007654149	0.012699166	0.229935117	0.184983678	0.26616997	0.31207553
EMX2OS	4.0069833	-0.27989003	6.15E-05	0.000124436	0.17447338	0.133405876	0.19756073	0.22970061
CHCHD2	-3.286291	-0.28023797	0.001015161	0.001860154	0.696560306	0.591512514	1.222833	1.2367359
STEAP4	-4.131357	-0.28029147	3.61E-05	7.42E-05	0.265665274	0.27508161	0.43667275	0.54737496
GNG11	-2.6015282	-0.2803936	0.009280942	0.015199873	0.527330904	0.45179543	0.80331737	0.8796342
ITIH5	-2.6281037	-0.28057653	0.008586233	0.014107757	0.554617367	0.482045702	0.9205795	0.9842732
TGOLN2	3.6655536	-0.28163162	0.000246804	0.000476487	0.377921962	0.290750816	0.49635178	0.5235285
ERH	4.072559	-0.2826491	4.65E-05	9.49E-05	0.424051195	0.316430903	0.55769885	0.57378
GHITM	2.9830236	-0.28329253	0.002854159	0.004994871	0.325037774	0.254624592	0.40391102	0.44449162
MRPS36	2.5390518	-0.28354457	0.011115339	0.017999777	0.183717003	0.151033732	0.22642775	0.26966265
UQCRHL	-11.0514345	-0.28361058	2.16E-28	1.15E-27	0.0593725	0.107725789	0.075989425	0.16416374
ADGRE3	-9.335318	-0.28516605	1.01E-20	4.15E-20	0.091369656	0.137540805	0.120782994	0.21279621
TPSB2	3.8215797	-0.28582335	0.0001326	0.000261688	0.177584215	0.140369967	0.2290481	0.25279674
COL6A6	-3.1324573	-0.28712872	0.001733497	0.003098351	0.515154209	0.473993471	0.927795	1.0115321
SYNE3	4.4471464	-0.28790495	8.70E-06	1.87E-05	0.26353213	0.196735582	0.31771186	0.35210437
CD9	4.2507195	-0.28933635	2.13E-05	4.46E-05	0.405830593	0.309249184	0.5975669	0.60655314
IL13RA1	2.5162613	-0.29116976	0.011860721	0.01915364	0.30486179	0.245048966	0.39270124	0.43612677
RPS27L	2.563763	-0.29168642	0.010354426	0.016893002	0.44876011	0.34820457	0.62576383	0.64972407
MAP1A	3.0679746	-0.29176354	0.002155149	0.003829021	0.27695316	0.218715996	0.34535307	0.3864695
RAC1	-2.3783345	-0.29365137	0.01739104	0.027306966	0.622433561	0.526224157	1.0187122	1.0463681
GPX8	2.0745707	-0.29430026	0.03802635	0.056434747	0.254199627	0.208487486	0.3078387	0.35760215
GLT8D1	2.039719	-0.295298	0.041378321	0.061111896	0.283085948	0.230685528	0.34307912	0.3934317
CETN3	-3.1991518	-0.29721805	0.001378326	0.002496808	0.093858324	0.104896627	0.110993825	0.17734504
SLFN5	2.8380558	-0.29770362	0.004538925	0.007754588	0.160696827	0.129270947	0.17832614	0.22352947
RPS14	-14.427583	-0.29860073	3.47E-47	3.07E-46	0.87769976	0.882916213	2.307091	2.4888344
GOLGA7	2.330622	-0.2989642	0.0197733	0.030906437	0.229490712	0.185854189	0.2637701	0.31604183
CLIC1	-2.4687996	-0.2996652	0.013556711	0.021651353	0.547151364	0.460065288	0.8280934	0.8816353
HSP90B1	-4.0596433	-0.29973632	4.91E-05	0.000100162	0.649986668	0.553210011	1.0970165	1.1531141
PSIP1	4.0287924	-0.30044657	5.61E-05	0.000113662	0.299973336	0.227638738	0.3688401	0.40380004
ATRAID	2.5665069	-0.3019128	0.010272863	0.016768092	0.493911652	0.376278564	0.6835405	0.70014614
TRAM1	-2.2573068	-0.30264834	0.023988917	0.036919153	0.53684117	0.45179543	0.7883404	0.85269177
FUCA2	2.1551585	-0.30280325	0.031149438	0.047051243	0.310550173	0.248966268	0.3859196	0.4376227
RPL4	-6.9147916	-0.30308622	4.69E-12	1.38E-11	0.656652742	0.588683351	1.1180555	1.2088389
DNAJC15	3.7688332	-0.3040254	0.000164012	0.000321154	0.28504133	0.220892274	0.36676258	0.40606725
B2M	-28.20339	-0.30474785	5.31E-175	3.29E-173	0.977246467	0.983242655	3.2446234	3.572783
SNX2	3.0975547	-0.3065748	0.001951244	0.0034755	0.33899209	0.263547334	0.42667252	0.46686926
COX7C	-5.546951	-0.30660215	2.91E-08	7.18E-08	0.569104968	0.504243743	0.89723575	1.0020312
CCDC152	-5.7228217	-0.3068088	1.05E-08	2.64E-08	0.093769443	0.118607182	0.121928446	0.2029244
CHPT1	3.8146358	-0.30686015	0.000136384	0.0002688	0.273220158	0.20914037	0.33193877	0.37034988
TIMP2	-11.950825	-0.30802608	6.43E-33	3.90E-32	0.824460048	0.799347116	1.8234252	1.9658235
MGST3	-3.1034124	-0.30830142	0.001913029	0.003412189	0.652475336	0.547116431	1.1021588	1.1360632
STT3A	-2.6461203	-0.30938616	0.008142088	0.013471226	0.129677362	0.135146899	0.14650562	0.21835808
ID2	2.6691897	-0.30971903	0.007603448	0.012616606	0.376055462	0.30054407	0.55791134	0.60233635
DSTN	-10.130296	-0.31116936	4.05E-24	1.89E-23	0.747755755	0.685963003	1.3974361	1.5121976
CTSB	-2.2918727	-0.31282482	0.021912984	0.033860243	0.439605368	0.381501632	0.6084529	0.692973
PTMA	-5.414165	-0.31368575	6.16E-08	1.49E-07	0.758332593	0.662241567	1.5216317	1.5706327
CEBPD	-6.58139	-0.31580666	4.66E-11	1.31E-10	0.823037952	0.796082699	2.2206647	2.3359947
NREP	-2.4060764	-0.315876	0.016124895	0.025579392	0.352857524	0.322524483	0.48945943	0.58242244
EMX2	-2.01908	-0.3159099	0.043478904	0.06340447	0.11056795	0.113601741	0.11904406	0.18538319
MTLN	-5.923183	-0.31631908	3.16E-09	8.16E-09	0.087281131	0.113384113	0.11278291	0.19344656
SCN7A	-4.9814234	-0.31662384	6.31E-07	1.45E-06	0.086658964	0.1085963	0.13710286	0.2137452
CYP26B1	-2.9042823	-0.3177308	0.003680961	0.006361711	0.113678784	0.122742111	0.14836307	0.21869743
MYADM	-4.049356	-0.31813017	5.14E-05	0.00010451	0.562527775	0.490750816	0.8799388	0.9644437
CCNDBP1	3.014502	-0.31985375	0.002574015	0.004531509	0.256599413	0.201741023	0.30253196	0.35094613
MMP2	-15.750976	-0.320303	6.76E-56	7.20E-55	0.909608035	0.921436344	2.6384842	2.8763266
SF3B6	6.6789804	-0.3215299	2.41E-11	6.86E-11	0.408497022	0.283569097	0.5341763	0.5326683
CHMP4B	-3.6065862	-0.32166892	0.000310252	0.000594319	0.235890143	0.235473341	0.2962455	0.3955982
SRP14	-9.229398	-0.3233459	2.72E-20	1.10E-19	0.783841436	0.710990207	1.5453137	1.6205239
TMEM98	3.4282591	-0.32364577	0.000607465	0.00113616	0.380499511	0.289445049	0.48843107	0.5215281
LRRC17	-1.9969052	-0.3239321	0.04583548	0.066652623	0.343080615	0.313384113	0.50215083	0.5931229
COX4I1	-3.098713	-0.32532826	0.001943633	0.003462632	0.555595058	0.470511425	0.855924	0.92738664
KRT10	2.2855763	-0.32592118	0.02227905	0.034410037	0.440405297	0.340587595	0.5937135	0.63194615
SLC35B2	-3.7827234	-0.32593006	0.000155122	0.000304159	0.142476224	0.154733406	0.17260249	0.2567581
TUBB	-8.47922	-0.3261458	2.27E-17	8.21E-17	0.657452671	0.611751904	1.187962	1.307833
YWHAZ	-5.45935	-0.32847527	4.78E-08	1.17E-07	0.609368056	0.52992383	0.95617414	1.039477
TMEM109	-2.6144397	-0.33024308	0.008937394	0.014660496	0.354546263	0.322959739	0.47745094	0.57496387
GAPDH	-6.972296	-0.33049083	3.12E-12	9.24E-12	0.672384677	0.598041349	1.20427	1.2909379
NDUFB2	3.1411746	-0.33083332	0.001682718	0.003020066	0.372677984	0.28726877	0.48330498	0.5225888
APOC1	2.823086	-0.33125454	0.004756382	0.008097742	0.124433384	0.100979325	0.15966159	0.197241
ATP5PF	2.406438	-0.3317414	0.016108934	0.025555584	0.470002666	0.356474429	0.6385412	0.6684602
ATP5F1B	-2.4679105	-0.33228862	0.013590424	0.021701321	0.505999467	0.426985854	0.72577035	0.8025931
H3-3B	-15.380264	-0.33407652	2.22E-53	2.24E-52	0.866589636	0.833949946	2.0293658	2.1935935
NXPH3	-4.019623	-0.33544776	5.83E-05	0.000118097	0.090569727	0.104461371	0.098017395	0.17672086
VASN	-3.3903687	-0.33567452	0.000697987	0.00130093	0.147631322	0.15734494	0.18511863	0.26999423
COMMD6	2.760802	-0.33612296	0.005765963	0.009706906	0.439338725	0.337540805	0.6001463	0.6302647
NUCKS1	-7.5587587	-0.3364868	4.07E-14	1.30E-13	0.723846769	0.63960827	1.3172301	1.4051508
MGLL	-3.4950194	-0.3365045	0.000474027	0.000894758	0.262465559	0.255277476	0.3442997	0.45508817
PPA1	2.413024	-0.33756554	0.015820783	0.025108848	0.266020798	0.21218716	0.31848648	0.3741692
NDUFB3	-3.6910064	-0.3389727	0.000223368	0.000432705	0.139454271	0.150816104	0.16967876	0.2601254
ECM2	-2.6072657	-0.3394854	0.009126849	0.014960292	0.448582348	0.394776931	0.65321606	0.74803084
SERINC3	-2.6782928	-0.34033635	0.007399849	0.012290172	0.520931473	0.442437432	0.7628413	0.84335554
ARMC9	-8.06534	-0.34173322	7.30E-16	2.50E-15	0.120878144	0.159303591	0.14553982	0.25270802
MXRA8	-5.011454	-0.3448642	5.40E-07	1.24E-06	0.622166918	0.539281828	1.0067929	1.0854479
LRP1	-9.020333	-0.34487373	1.88E-19	7.37E-19	0.752555328	0.670511425	1.368971	1.4709231
EMCN	-2.5861285	-0.3501073	0.009706073	0.015867073	0.195893698	0.196735582	0.26957634	0.3568814
RPS27	-13.556006	-0.35071573	7.30E-42	5.68E-41	0.890765265	0.856583243	2.2524397	2.3907394
CALM1	-6.160795	-0.35105014	7.24E-10	1.93E-09	0.680028442	0.595212187	1.2163124	1.2863308
PAIP2	-2.9267173	-0.35105968	0.003425601	0.005936823	0.401031019	0.359303591	0.55637693	0.6610279
RPS13	-15.859679	-0.35261965	1.21E-56	1.30E-55	0.859390276	0.854189336	2.129351	2.3231547
ATP5F1E	-4.4453406	-0.3533827	8.78E-06	1.88E-05	0.497822416	0.436779108	0.7466478	0.86001253
TSPAN3	-2.9311512	-0.3547225	0.003377084	0.005868285	0.350368856	0.320348205	0.46590474	0.5718716
SNX5	2.0091937	-0.3550777	0.044516588	0.064871864	0.242289574	0.197170838	0.2833559	0.3445322
CLEC14A	-6.312265	-0.3554303	2.75E-10	7.48E-10	0.075282197	0.101849837	0.10086968	0.1883708
ECH1	-4.066399	-0.35592672	4.77E-05	9.74E-05	0.333481468	0.318607182	0.45510986	0.57396126
UBB	-16.937632	-0.35732955	2.37E-64	3.02E-63	0.826504311	0.796082699	1.786423	1.98777
DUT	2.0997777	-0.35770574	0.035748397	0.053142239	0.4011199	0.31164309	0.52397	0.5755699
RPLP0	-16.840338	-0.35805202	1.24E-63	1.54E-62	0.86783397	0.851142546	2.1833892	2.374386
HNRNPA1P48	-11.585027	-0.35885072	4.91E-31	2.81E-30	0.111901164	0.173231774	0.14665045	0.2746833
NDUFA1	-3.4423506	-0.3605442	0.000576682	0.001079489	0.304417385	0.289880305	0.40182868	0.51229084
RPL14	-14.661612	-0.36074302	1.14E-48	1.04E-47	0.830503955	0.810446137	1.8911741	2.062136
TMEM179B	2.3106315	-0.3610184	0.02085322	0.032511052	0.367078482	0.288792165	0.47723985	0.5309706
GPC4	-2.442869	-0.36213326	0.014571028	0.023185737	0.188427695	0.185636561	0.23681267	0.32578105
H1-2	-7.841634	-0.36241022	4.45E-15	1.48E-14	0.073948982	0.108378672	0.09804396	0.1908881
PDIA3	-8.356339	-0.3624427	6.47E-17	2.30E-16	0.639854235	0.574319913	1.047614	1.1751196
NDUFA4	-5.5319023	-0.36315477	3.17E-08	7.80E-08	0.572126922	0.49640914	0.89718544	1.0127802
PCOLCE	-12.681427	-0.36324257	7.50E-37	5.09E-36	0.774420052	0.739934712	1.6115	1.7821635
TCEAL4	2.1890628	-0.3633135	0.028592271	0.043295899	0.313661008	0.251577802	0.40104312	0.46106383
CAPN2	-2.5131438	-0.36411268	0.011966056	0.019314442	0.450893254	0.385636561	0.6139226	0.7016312
EFEMP1	-11.028483	-0.36543286	2.79E-28	1.48E-27	0.788907653	0.732317737	1.6714078	1.8359193
AC242426.2	-9.016239	-0.36769468	1.95E-19	7.64E-19	0.180161763	0.228073993	0.24468037	0.37708366
RPLP1	-20.682358	-0.36919582	4.99E-95	1.09E-93	0.920540396	0.925571273	2.683761	2.9186196
PSME1	-5.7398667	-0.3699143	9.48E-09	2.39E-08	0.487689983	0.438520131	0.7258543	0.86275923
CYB5R3	-7.220832	-0.37002027	5.17E-13	1.58E-12	0.594080526	0.524700762	0.9216254	1.0399864
NCL	-7.4658566	-0.37014347	8.28E-14	2.62E-13	0.555328415	0.509466812	0.8653633	1.0064603
ANXA5	-12.278009	-0.37052628	1.19E-34	7.57E-34	0.771042574	0.71164309	1.5143915	1.6497027
RPS19	-14.19077	-0.3706133	1.05E-45	8.96E-45	0.832014932	0.795429815	1.8811556	2.0425234
C5orf15	-3.2685053	-0.37085137	0.001081172	0.001978019	0.314016532	0.295103373	0.41004065	0.5177393
MYL12B	-9.76169	-0.3709551	1.64E-22	7.24E-22	0.723135721	0.637649619	1.298294	1.4054921
NPC2	-2.0469723	-0.37234658	0.040660805	0.060068727	0.578704115	0.47508161	0.9016075	0.9623412
ALDH1A1	6.080054	-0.373081	1.20E-09	3.17E-09	0.474268954	0.350380849	0.7458675	0.7250168
C4orf3	-3.3370578	-0.37431452	0.000846703	0.001564418	0.441205226	0.384330794	0.60186446	0.7047893
SLC25A6	-7.490557	-0.37479642	6.86E-14	2.18E-13	0.618789441	0.550598477	1.0042142	1.1210012
TMED9	-3.817614	-0.37561485	0.000134748	0.000265753	0.334370278	0.310990207	0.42751762	0.54228294
MATN2	5.5004334	-0.37767124	3.79E-08	9.30E-08	0.370011555	0.273993471	0.5506522	0.5660092
LINC01500	-11.0426035	-0.3777555	2.38E-28	1.27E-27	0.133765887	0.193471164	0.17682591	0.31142527
NDUFC1	-3.830556	-0.37810674	0.000127854	0.000252564	0.275619945	0.270729053	0.37320837	0.4919513
S100A10	-16.85981	-0.3796222	8.89E-64	1.11E-62	0.850502178	0.894668118	2.5141225	2.8386357
FGL2	-12.142244	-0.37970158	6.31E-34	3.94E-33	0.734334726	0.695321001	1.4600276	1.6478008
KLF2	4.618998	-0.38216084	3.86E-06	8.47E-06	0.501555417	0.380631121	0.8219472	0.8152388
ITGB5	-2.42924	-0.38493896	0.015130514	0.024037509	0.272331348	0.253536453	0.33976737	0.43896323
TMBIM1	-3.8912277	-0.38505712	9.97E-05	0.000198824	0.322726869	0.304026115	0.41498816	0.5335049
GRINA	-7.2732453	-0.3850722	3.51E-13	1.08E-12	0.373300151	0.37867247	0.52849996	0.6831799
ZNF90	-13.104928	-0.38630116	3.09E-39	2.24E-38	0.087547774	0.152774755	0.11019976	0.23929729
PLA2G2A	-4.4057903	-0.3880592	1.05E-05	2.25E-05	0.372144698	0.372361262	0.8390686	1.0263954
SERPINH1	-5.784696	-0.38978654	7.26E-09	1.85E-08	0.53328593	0.47616975	0.82031405	0.93753415
MAT2B	-7.2415485	-0.38998803	4.44E-13	1.36E-12	0.139809795	0.173667029	0.17824358	0.29212296
NPTN	-3.4250124	-0.39361343	0.000614772	0.001149585	0.336947827	0.309031556	0.4253674	0.53967077
CYBRD1	-13.495009	-0.39380854	1.67E-41	1.29E-40	0.785174651	0.742546246	1.5148793	1.6897345
RPL27	-12.93055	-0.3940283	3.03E-38	2.14E-37	0.725268865	0.671817193	1.3279005	1.5019039
THBD	-3.5649123	-0.39523107	0.000363978	0.00069446	0.093147276	0.106855277	0.1318054	0.20831305
PROS1	-3.2587106	-0.39878297	0.001119197	0.00204063	0.328681895	0.304243743	0.4307586	0.54345447
AC117481.1	-14.920272	-0.40230036	2.43E-50	2.30E-49	0.091991823	0.170837867	0.12898612	0.27406225
EIF4A2	-7.8726435	-0.4033817	3.47E-15	1.16E-14	0.605635055	0.545375408	0.95771164	1.088891
MFGE8	-6.254906	-0.4088599	3.98E-10	1.07E-09	0.437649987	0.412840044	0.63314223	0.7799364
CITED2	-3.6105886	-0.40967575	0.000305503	0.000585682	0.43880544	0.405005441	0.7255945	0.8511431
ASPN	-6.203037	-0.41053122	5.54E-10	1.48E-09	0.111634521	0.141022851	0.1644255	0.26576903
SIGMAR1	-3.5744166	-0.4116652	0.000351009	0.000670241	0.191627411	0.196735582	0.24138631	0.3461655
COX6C	-7.38517	-0.41230288	1.52E-13	4.77E-13	0.490711937	0.458977149	0.74611896	0.910796
NT5E	-2.8581703	-0.41378182	0.004260915	0.007296345	0.283174829	0.264417845	0.36403558	0.47627655
CALHM2	-2.4545445	-0.4158852	0.014106321	0.02250368	0.308950316	0.279434168	0.38474312	0.49381423
MT-ATP6	-28.703894	-0.41597685	3.41E-181	2.26E-179	0.937161141	0.961915125	3.5085053	3.884191
PDIA6	-2.407815	-0.41648456	0.016048317	0.025460925	0.424228957	0.362568009	0.562943	0.66296136
SELENOP	-21.758135	-0.41686752	5.79E-105	1.51E-103	0.884810239	0.892056583	2.2679513	2.602313
RPL15	-21.60411	-0.4172136	1.64E-103	4.18E-102	0.884988001	0.882916213	2.2505457	2.5015643
COX7A2	-3.8725252	-0.41770613	0.000107714	0.000214277	0.480579504	0.418063112	0.69529	0.8134775
VAT1	-4.5489593	-0.41832873	5.39E-06	1.17E-05	0.400497734	0.366702938	0.5397194	0.66488934
C1QTNF2	-5.1541433	-0.42024374	2.55E-07	5.98E-07	0.138832104	0.156692057	0.15517265	0.26402006
SEPTIN7	-8.863459	-0.42275056	7.76E-19	2.97E-18	0.661985601	0.592818281	1.1130021	1.2380128
AC138123.1	-10.924189	-0.42304993	8.83E-28	4.61E-27	0.243978313	0.30250272	0.34449592	0.51887745
CD164	-9.33281	-0.4246664	1.03E-20	4.24E-20	0.550884366	0.510990207	0.81338274	0.97705466
LRIG3	-2.28066	-0.42591506	0.022568583	0.034797124	0.207981513	0.197606094	0.24124	0.3432611
MRPL33	-4.729527	-0.42747855	2.25E-06	5.01E-06	0.213047729	0.223721436	0.27527812	0.39708036
TSPAN4	-4.1268177	-0.42847922	3.68E-05	7.56E-05	0.499777798	0.436996736	0.73624045	0.8492266
CADM3	-2.0323644	-0.4297668	0.042116773	0.062170249	0.160874589	0.157997824	0.19739668	0.29101795
CTSL	-4.087646	-0.43091154	4.36E-05	8.91E-05	0.42805084	0.379760609	0.5783808	0.70332533
RGMA	-5.655336	-0.43243623	1.56E-08	3.89E-08	0.168073949	0.188248096	0.20253843	0.32135844
PLBD1	-2.1826055	-0.43418276	0.029064867	0.043996629	0.289396498	0.264417845	0.3744922	0.4835348
GINM1	-6.15169	-0.43512398	7.67E-10	2.04E-09	0.449560039	0.414798694	0.6245588	0.7716059
SGCB	-3.6213357	-0.43563816	0.000293086	0.000563084	0.289129855	0.274863983	0.3710476	0.49319232
PPT1	-5.277843	-0.43587527	1.31E-07	3.12E-07	0.21855835	0.228726877	0.2636267	0.3924346
TMA7	-6.341445	-0.4365445	2.28E-10	6.21E-10	0.509732468	0.456800871	0.73238134	0.8684704
AC010422.3	-19.418074	-0.43668565	5.43E-84	9.79E-83	0.047995734	0.134276387	0.062534794	0.20800394
SLC40A1	-3.3629475	-0.43700114	0.00077115	0.001431031	0.184694694	0.186507073	0.22271228	0.33121273
CXCL14	-17.269365	-0.43709815	8.00E-67	1.06E-65	0.758865879	0.822850925	2.7452414	3.2398546
PFN1	-10.858393	-0.43730876	1.82E-27	9.42E-27	0.636210115	0.580848749	1.0398238	1.2024212
BRK1	-4.183678	-0.43762043	2.87E-05	5.93E-05	0.496311439	0.42437432	0.69559926	0.8037991
LAMA4	-13.18856	-0.43784165	1.02E-39	7.51E-39	0.695404853	0.660500544	1.2637829	1.4691675
GNPTG	-5.0584826	-0.43990472	4.23E-07	9.79E-07	0.218736112	0.229379761	0.2748242	0.4006265
NDUFB4	-5.324059	-0.44032463	1.01E-07	2.44E-07	0.386276775	0.366050054	0.54272157	0.69163984
VCAN	-7.865883	-0.4404771	3.67E-15	1.22E-14	0.532663763	0.512948857	0.9561342	1.1345861
AC004448.2	-15.823736	-0.44200262	2.13E-56	2.29E-55	0.09625811	0.180413493	0.1251184	0.28295285
PABPC1	-12.892172	-0.4429171	4.98E-38	3.50E-37	0.643142832	0.614145811	1.1142908	1.3297293
NENF	-4.487879	-0.44446635	7.19E-06	1.55E-05	0.545284864	0.463764962	0.81007534	0.9098687
ADIRF	-10.169076	-0.44536117	2.72E-24	1.28E-23	0.650075549	0.614581066	1.244247	1.4463582
AC018616.1	-17.438747	-0.44555745	4.19E-68	5.69E-67	0.082570438	0.172361262	0.1122163	0.27822813
PTGFR	-5.148353	-0.44640854	2.63E-07	6.16E-07	0.12861079	0.146898803	0.14288889	0.2502644
RPL38	-17.728271	-0.44872206	2.54E-70	3.60E-69	0.630699493	0.659847661	1.1203202	1.441873
TXNIP	-21.365065	-0.449436	2.82E-101	6.89E-100	0.920540396	0.92491839	2.607816	2.932078
RPS21	-16.36271	-0.44989845	3.53E-60	4.11E-59	0.744200516	0.716430903	1.3996571	1.6377298
GNB2	-5.849787	-0.45003378	4.92E-09	1.26E-08	0.422895743	0.386942329	0.55635804	0.6997713
ATP5MPL	-2.6486251	-0.45119286	0.008081993	0.013375923	0.341391876	0.308378672	0.46368834	0.58842564
TUBA1B	-12.720978	-0.45216215	4.52E-37	3.09E-36	0.656297218	0.631556039	1.2185719	1.4466933
TXN	-4.5295715	-0.4528773	5.91E-06	1.28E-05	0.58270376	0.496626768	0.9255211	1.0182592
DHRS7	-2.7152197	-0.45299813	0.006623179	0.011098479	0.422273576	0.364309032	0.5711579	0.68447083
CD248	-11.558463	-0.45591047	6.69E-31	3.82E-30	0.511598969	0.51468988	0.8636494	1.1020888
GPR146	-10.355889	-0.45618454	3.94E-25	1.90E-24	0.063905431	0.107725789	0.075545065	0.19304733
AC010894.3	-14.87618	-0.45645463	4.71E-50	4.42E-49	0.285752378	0.378237214	0.43328533	0.66689605
TAGLN2	-8.3039255	-0.45716462	1.01E-16	3.56E-16	0.600302195	0.535146899	0.96920925	1.1134796
RPL13A	-15.595441	-0.45915765	7.82E-55	8.13E-54	0.846324771	0.798911861	1.872686	2.0573733
UROD	-4.2168117	-0.46013454	2.48E-05	5.15E-05	0.203181939	0.207181719	0.2358009	0.3581729
COLEC12	-9.65475	-0.46050045	4.69E-22	2.03E-21	0.583770332	0.549292709	0.93909776	1.1192253
NDN	-5.630978	-0.46092007	1.79E-08	4.46E-08	0.45684828	0.40914037	0.62515897	0.7663405
C17orf58	-3.8336577	-0.4613092	0.000126252	0.000249564	0.136076793	0.146028292	0.15307055	0.257601
IFNGR2	-3.6253595	-0.46281588	0.00028856	0.000554508	0.304239623	0.282045702	0.37009412	0.49561653
CSTB	-2.0323515	-0.46323118	0.042118096	0.062170249	0.452759755	0.378454842	0.63192946	0.7355685
OLFML1	-5.464774	-0.4638732	4.63E-08	1.13E-07	0.399786686	0.370620239	0.54033786	0.6874618
SELENOW	-8.4054165	-0.46459246	4.26E-17	1.53E-16	0.63398809	0.560609358	1.0582361	1.2011752
RBP7	-17.221024	-0.4652768	1.85E-66	2.44E-65	0.098302373	0.191512514	0.1428386	0.3339979
HES1	-10.994552	-0.46737337	4.06E-28	2.14E-27	0.219180517	0.280739935	0.35885617	0.5695801
CAT	-3.203513	-0.46808413	0.001357619	0.002459963	0.426362101	0.36648531	0.57009953	0.69037634
RHOA	-15.775804	-0.46917254	4.57E-56	4.88E-55	0.703759666	0.671164309	1.2732693	1.4885228
H1-0	-5.937094	-0.4693618	2.90E-09	7.51E-09	0.345035997	0.347986942	0.54047054	0.7056361
FKBP7	-3.1729133	-0.47018224	0.001509176	0.002718056	0.257310461	0.244178455	0.30678713	0.42648244
MME	-3.9000971	-0.47473153	9.62E-05	0.000191993	0.497466892	0.440914037	0.8093034	0.93150926
ROMO1	-8.125632	-0.4759288	4.45E-16	1.54E-15	0.273664563	0.300326442	0.37230995	0.5474139
GSTP1	-13.865824	-0.47825056	1.02E-43	8.31E-43	0.713536575	0.658977149	1.3047751	1.4990648
NDUFB1	-5.1815324	-0.4790191	2.20E-07	5.19E-07	0.259532486	0.264853101	0.34417868	0.48565552
PLP2	-5.395883	-0.47933546	6.82E-08	1.65E-07	0.410541285	0.37867247	0.57023144	0.71441954
COL15A1	-12.716061	-0.48357913	4.82E-37	3.29E-36	0.700648831	0.679434168	1.4663936	1.7201585
SNX3	-8.547659	-0.48390716	1.26E-17	4.59E-17	0.571593636	0.511860718	0.85726464	1.0120958
LOX	-7.4297395	-0.48409262	1.09E-13	3.43E-13	0.341836281	0.351904244	0.50514674	0.6823049
PRDX3	-6.383562	-0.48613775	1.73E-10	4.75E-10	0.29410719	0.299673558	0.38049158	0.5373591
ELOB	-6.249783	-0.4866437	4.11E-10	1.11E-09	0.457292685	0.414798694	0.649145	0.80552965
TMEM14A	-4.4082403	-0.48814806	1.04E-05	2.22E-05	0.211092347	0.214798694	0.24986887	0.37980518
LAMP1	-8.96977	-0.4912962	2.97E-19	1.16E-18	0.528041952	0.485092492	0.75791216	0.92078424
TMEM176B	-5.576047	-0.4919572	2.46E-08	6.10E-08	0.311972269	0.307290533	0.42638928	0.5802127
OMD	-8.603805	-0.4937889	7.71E-18	2.84E-17	0.346813617	0.370184984	0.5385726	0.7369804
PSMA7	-10.005994	-0.49532074	1.43E-23	6.54E-23	0.612834415	0.550598477	1.0005605	1.1877949
RTL8C	-9.075752	-0.49556035	1.13E-19	4.47E-19	0.395164874	0.398911861	0.5449254	0.73520523
AHNAK	-22.264229	-0.49963406	8.21E-110	2.29E-108	0.856368323	0.858106638	1.9312832	2.2332716
SLK	-2.913664	-0.5006399	0.003572142	0.006185195	0.308861435	0.283351469	0.40189287	0.53165203
PSAP	-31.092688	-0.5007028	3.02E-212	2.91E-210	0.906586081	0.929270947	2.2950027	2.7268457
MSX1	-4.7261543	-0.5008911	2.29E-06	5.10E-06	0.408497022	0.372361262	0.5781678	0.72013485
ATP5PD	-5.5083427	-0.50310856	3.62E-08	8.90E-08	0.377833082	0.357780196	0.52452075	0.6852448
PCOLCE2	-4.4338055	-0.50512606	9.26E-06	1.98E-05	0.304950671	0.299020675	0.45170793	0.5917472
RPL36	-21.90906	-0.50616163	2.13E-106	5.67E-105	0.789974225	0.781936888	1.5982183	1.9074627
SEC62	-9.610589	-0.5072409	7.21E-22	3.11E-21	0.542707315	0.507072905	0.8264999	1.0256696
TM9SF2	-8.894525	-0.50871813	5.87E-19	2.26E-18	0.362278909	0.370402612	0.47873312	0.6696791
POLR2L	-6.594162	-0.51267844	4.28E-11	1.20E-10	0.328593014	0.32383025	0.4309076	0.59987056
WNT5B	-5.7780433	-0.5127666	7.56E-09	1.92E-08	0.163363257	0.182154516	0.1900128	0.3199705
TUBA1A	-11.148915	-0.5137867	7.25E-29	3.91E-28	0.581103902	0.562350381	1.0254023	1.2429979
PTGIS	-7.138041	-0.5149401	9.47E-13	2.87E-12	0.229846236	0.253101197	0.30344275	0.46238524
FAM153CP	-18.006449	-0.51582134	1.73E-72	2.57E-71	0.216247445	0.335146899	0.33153784	0.58499944
RPL35A	-24.326088	-0.5168319	1.04E-130	3.82E-129	0.851746511	0.855059848	1.9895132	2.3135478
THSD4-AS1	-19.339567	-0.51923865	2.50E-83	4.46E-82	0.135187983	0.253318825	0.19500764	0.41683796
CTSA	-7.7951365	-0.51950616	6.43E-15	2.13E-14	0.236156786	0.261153428	0.28784674	0.44918844
SLC29A1	-6.922212	-0.52210635	4.45E-12	1.31E-11	0.323526798	0.325788901	0.43232983	0.60133964
RPL23	-22.900826	-0.5228693	4.56E-116	1.39E-114	0.779486268	0.791077258	1.6003208	1.9621725
MAMDC2	-22.415964	-0.52420634	2.75E-111	7.83E-110	0.488578793	0.617192601	0.8535964	1.2639717
OST4	-9.464531	-0.5266234	2.95E-21	1.24E-20	0.463247711	0.44570185	0.6737061	0.8797899
ISLR	-15.446322	-0.5292651	7.99E-54	8.11E-53	0.61603413	0.606964091	1.0050895	1.2669884
OGN	-15.572248	-0.5298014	1.12E-54	1.17E-53	0.655052884	0.645048966	1.2172705	1.5064707
ST3GAL5	-10.131563	-0.5312461	4.00E-24	1.87E-23	0.099013421	0.145810664	0.11282397	0.25526848
SRP9	-6.460081	-0.53179735	1.05E-10	2.90E-10	0.412407786	0.383025027	0.5513795	0.72011584
REEP5	-8.971243	-0.53447586	2.93E-19	1.14E-18	0.499155631	0.461806311	0.7082626	0.89122504
BSG	-11.943558	-0.5358403	7.02E-33	4.24E-32	0.577548662	0.538193689	0.8775297	1.0861564
CHCHD3	-15.054978	-0.5365464	3.20E-51	3.09E-50	0.455337303	0.488792165	0.66122144	0.93190414
SMOC2	-8.03771	-0.5371505	9.15E-16	3.13E-15	0.18522798	0.220892274	0.2514082	0.4115429
PCBP2	-13.276876	-0.5378673	3.15E-40	2.35E-39	0.583148165	0.55125136	0.87215966	1.088905
UQCRQ	-6.424993	-0.5388103	1.32E-10	3.63E-10	0.3758777	0.35734494	0.50673026	0.6810259
IL33	-8.981897	-0.53964823	2.66E-19	1.04E-18	0.184783575	0.226115343	0.24329026	0.40922523
S100A11	-13.970782	-0.54495996	2.35E-44	1.94E-43	0.670962581	0.637649619	1.2458098	1.4711784
LAMC1	-14.307722	-0.5474092	1.96E-46	1.71E-45	0.729179628	0.69031556	1.3675646	1.6078876
HEXB	-6.3839827	-0.54744285	1.73E-10	4.73E-10	0.358545907	0.344940152	0.4684088	0.6348376
CMTM3	-7.8940954	-0.547654	2.92E-15	9.79E-15	0.380855035	0.373884657	0.5203384	0.7092432
IGSF10	-8.7628975	-0.5479416	1.90E-18	7.19E-18	0.493022842	0.470946681	0.7680839	0.96791244
ZFP36L2	-20.283543	-0.54871565	1.80E-91	3.65E-90	0.759310284	0.786071817	1.6580489	2.0150337
CRTAP	-11.47487	-0.5501561	1.76E-30	9.96E-30	0.453293041	0.4609358	0.65868425	0.88897383
SPRY2	-5.2045646	-0.550447	1.94E-07	4.60E-07	0.306372767	0.299673558	0.41369683	0.57092106
LRRN4CL	-8.361447	-0.55239266	6.20E-17	2.21E-16	0.237578882	0.265505985	0.30036202	0.4746226
TMSB10	-28.21857	-0.55541897	3.46E-175	2.15E-173	0.90916363	0.910772579	2.472893	2.8414772
PTGES	-4.0253534	-0.55542284	5.69E-05	0.000115318	0.25357746	0.243307943	0.30009204	0.43866628
RPL37A	-29.918718	-0.5563839	1.12E-196	8.92E-195	0.831126122	0.867247008	1.8336021	2.3441858
SEMA3C	-5.115543	-0.55862314	3.13E-07	7.31E-07	0.324948893	0.319912949	0.50225765	0.67149305
LUM	-21.388351	-0.5597287	1.72E-101	4.20E-100	0.822949071	0.822633297	1.994984	2.3608916
ECRG4	-5.074378	-0.5619596	3.89E-07	9.03E-07	0.152075371	0.170402612	0.20198736	0.32896602
H4C3	-10.422695	-0.5632758	1.95E-25	9.53E-25	0.188338814	0.238520131	0.2456519	0.4312868
PAMR1	-15.9674635	-0.56340367	2.15E-57	2.37E-56	0.061061239	0.133841132	0.08140664	0.24454851
DPT	-13.253486	-0.5666062	4.31E-40	3.21E-39	0.66189672	0.627856366	1.2170005	1.448351
GAS1	-7.6479373	-0.56712765	2.04E-14	6.63E-14	0.500755488	0.464635473	0.77954817	0.96077126
TMEM258	-7.8751717	-0.56790775	3.40E-15	1.14E-14	0.455515065	0.423503808	0.6326499	0.81964684
CCDC80	-29.58574	-0.5764578	2.28E-192	1.70E-190	0.919562706	0.949292709	2.876259	3.3304515
PLS3	-9.540809	-0.57682425	1.42E-21	6.04E-21	0.288596569	0.314036997	0.363039	0.5619202
ANGPTL2	-7.3014793	-0.5799016	2.85E-13	8.81E-13	0.352057595	0.349727965	0.478789	0.6609361
RPL34	-31.214401	-0.5890907	6.79E-214	6.63E-212	0.884988001	0.90359086	2.2371516	2.648583
RPL5	-30.097754	-0.59061265	5.18E-199	4.25E-197	0.896453649	0.905114255	2.3493302	2.7466998
APOD	-20.807564	-0.5955012	3.70E-96	8.26E-95	0.891742956	0.909031556	3.213317	3.675008
RPS20	-26.926441	-0.59770644	1.08E-159	5.44E-158	0.759132522	0.800435256	1.5380039	2.0066562
ARL6IP5	-16.18347	-0.59915066	6.60E-59	7.52E-58	0.64838681	0.625027203	1.0748656	1.3356801
MID1IP1	-4.774854	-0.6051918	1.80E-06	4.02E-06	0.206381655	0.214363439	0.26400194	0.41082793
DBI	-7.8447127	-0.60885584	4.34E-15	1.44E-14	0.463247711	0.426985854	0.6528271	0.8435736
GRN	-12.593514	-0.61000067	2.29E-36	1.53E-35	0.444938228	0.450489663	0.6152	0.8618049
SOX4	-3.329497	-0.61052454	0.000870029	0.00160619	0.261310106	0.248531012	0.34349102	0.4892843
SDC2	-17.146658	-0.61289763	6.66E-66	8.70E-65	0.674340059	0.658106638	1.1849217	1.4696141
METRNL	-7.175308	-0.6129423	7.21E-13	2.20E-12	0.302284241	0.304026115	0.38014892	0.56095326
HPF1	-5.4975934	-0.613973	3.85E-08	9.44E-08	0.211714514	0.220457018	0.24763589	0.41030297
CCN3	-8.422407	-0.617419	3.69E-17	1.32E-16	0.089858679	0.128182807	0.12558925	0.26232696
PDGFRL	-18.028278	-0.6190868	1.17E-72	1.74E-71	0.689538708	0.678346028	1.2788984	1.5918423
COL3A1	-25.67545	-0.6196127	2.20E-145	9.59E-144	0.952448671	0.973449402	3.671834	4.200332
BRI3	-11.517038	-0.6199737	1.08E-30	6.14E-30	0.520042663	0.499891186	0.78678846	1.0075289
IL15RA	-9.41652	-0.6204349	4.66E-21	1.95E-20	0.183361479	0.224156692	0.22570711	0.40947
AMBRA1	-25.15387	-0.6232903	1.28E-139	5.25E-138	0.506177229	0.653971708	0.92177594	1.417357
CD34	-17.472178	-0.6261421	2.33E-68	3.18E-67	0.633543685	0.628944505	1.0867412	1.3928806
PCYOX1	-10.749517	-0.64186984	5.96E-27	3.04E-26	0.407608213	0.412840044	0.55828893	0.79661125
RPL37	-34.253124	-0.6433197	3.92E-257	5.71E-255	0.872811306	0.899891186	2.079546	2.611287
AGTR1	-11.764382	-0.64341104	5.96E-32	3.50E-31	0.533819216	0.51882481	0.86716634	1.123958
NUCB2	-8.9254055	-0.64389986	4.44E-19	1.72E-18	0.371255888	0.369749728	0.50388885	0.7184507
S100A6	-36.28903	-0.64439374	2.41E-288	4.69E-286	0.925784375	0.962785637	3.1255167	3.6616714
SOD3	-27.880482	-0.6456001	4.60E-171	2.67E-169	0.808816994	0.858759521	1.909355	2.3655434
MT-CO3	-41.306503	-0.648298	0	0	0.958492578	0.975843308	3.726546	4.27526
EMP3	-16.69392	-0.6530944	1.45E-62	1.77E-61	0.627233135	0.613057671	1.1170095	1.4356446
RPLP2	-34.772915	-0.6619016	6.24E-265	9.86E-263	0.863567683	0.895321001	2.0252023	2.577437
CLU	-15.829376	-0.6674191	1.95E-56	2.10E-55	0.544129411	0.582154516	1.0615087	1.4360762
PLAC9	-21.698423	-0.67177254	2.12E-104	5.48E-103	0.739312061	0.732317737	1.487923	1.8334373
ANXA2	-31.219296	-0.67196155	5.83E-214	5.71E-212	0.86241223	0.880957563	2.170654	2.6251557
ANGPTL1	-16.033346	-0.6722671	7.47E-58	8.28E-57	0.629366279	0.617627856	1.1324036	1.4432269
MECOM	-25.8502	-0.6742629	2.42E-147	1.08E-145	0.274642254	0.460065288	0.4526547	0.8640474
SGCE	-16.46339	-0.6754063	6.72E-61	7.94E-60	0.604124078	0.595647443	0.9559084	1.2576513
FRMD6	-9.423649	-0.6771128	4.36E-21	1.82E-20	0.343347258	0.354951034	0.456156	0.6742734
RPL23A	-30.742306	-0.6812606	1.55E-207	1.40E-205	0.805706159	0.828726877	1.6424273	2.0926764
SLC35F1	-16.985306	-0.6895491	1.06E-64	1.35E-63	0.436494534	0.47508161	0.60547054	0.9198795
CPE	-16.2018	-0.68970007	4.90E-59	5.60E-58	0.524664474	0.554515778	0.8835958	1.2103057
TNFSF10	-9.655727	-0.6959663	4.65E-22	2.01E-21	0.265843036	0.29445049	0.3498682	0.5780685
SNHG8	-10.897614	-0.7005967	1.18E-27	6.16E-27	0.26166563	0.300979325	0.3338372	0.567776
RPS29	-36.26729	-0.7052014	5.31E-288	1.02E-285	0.79050751	0.880522307	1.7275504	2.4295938
FABP4	-36.757305	-0.7072395	8.89E-296	1.82E-293	0.752821971	0.860500544	1.5699728	2.3070357
MT-ND1	-42.744884	-0.7080384	0	0	0.934583593	0.964526659	3.0444617	3.7336802
CD14	-13.901256	-0.71503603	6.22E-44	5.10E-43	0.150831037	0.222198041	0.18281549	0.40484473
OLFML2B	-18.264948	-0.71676254	1.57E-74	2.42E-73	0.566349658	0.583677911	0.8972324	1.2280189
PMP22	-26.669622	-0.7191584	1.06E-156	5.19E-155	0.772198027	0.78171926	1.5114383	1.9148818
LGALS3	-28.725859	-0.72264963	1.81E-181	1.21E-179	0.786330104	0.810010881	1.6872164	2.1272585
ECM1	-13.773356	-0.72577167	3.69E-43	2.97E-42	0.31294996	0.363656148	0.421536	0.6942262
TXNRD1	-30.738625	-0.7281414	1.74E-207	1.56E-205	0.530708381	0.728400435	1.0538127	1.7098309
MMP14	-23.796885	-0.7383906	3.60E-125	1.25E-123	0.440049773	0.572361262	0.7282327	1.1874301
IFITM2	-21.898184	-0.7450574	2.70E-106	7.17E-105	0.51622078	0.581066376	0.8180424	1.2423681
GPC3	-23.019638	-0.7483128	2.96E-117	9.21E-116	0.668829437	0.717083787	1.3633839	1.8430446
GDF10	-13.493892	-0.75221443	1.70E-41	1.30E-40	0.190560839	0.260500544	0.2559642	0.5000069
SERPING1	-42.790524	-0.75291157	0	0	0.903386366	0.944069641	2.3697455	3.0492003
SPARC	-34.529785	-0.7538223	2.87E-261	4.35E-259	0.940005333	0.963656148	3.1223104	3.7640934
CTSK	-24.4012	-0.7561155	1.66E-131	6.21E-130	0.633365923	0.686833515	1.1405516	1.601718
PLAU	-19.948805	-0.77517813	1.54E-88	2.95E-87	0.07732646	0.175843308	0.08571773	0.31383696
GPNMB	-31.782131	-0.7782724	1.14E-221	1.19E-219	0.767576215	0.822198041	1.6402844	2.2448893
PPDPF	-23.367165	-0.77986497	9.22E-121	3.01E-119	0.502888632	0.573014146	0.75065815	1.1732068
OPTN	-14.739598	-0.7863922	3.59E-49	3.31E-48	0.324237846	0.378454842	0.43013534	0.72985864
H1-10	-16.062529	-0.7989113	4.67E-58	5.22E-57	0.482623767	0.508378672	0.73162097	1.0633951
CD36	-22.140368	-0.80080575	1.29E-108	3.56E-107	0.266820727	0.409357998	0.43610284	0.85094905
LGALS1	-35.921085	-0.8073492	1.43E-282	2.60E-280	0.826237668	0.874863983	2.051897	2.631128
CYGB	-13.141014	-0.81133837	1.92E-39	1.40E-38	0.342102924	0.379107726	0.4668353	0.7519371
THBS2	-14.149921	-0.8138837	1.87E-45	1.59E-44	0.250822149	0.314036997	0.31847695	0.5960405
MT-ATP8	-27.537634	-0.8162948	6.22E-167	3.50E-165	0.412852191	0.590206746	0.7071198	1.2305685
PCBP1	-24.685326	-0.82030123	1.54E-134	5.96E-133	0.5306195	0.596735582	0.79495496	1.2354529
MAP1LC3C	-20.535376	-0.82331383	1.04E-93	2.21E-92	0.089592036	0.197170838	0.12224376	0.379632
PLEKHA7	-31.479567	-0.8279884	1.65E-217	1.67E-215	0.330281753	0.568008705	0.59796786	1.1662203
HTRA3	-21.42799	-0.83071566	7.33E-102	1.81E-100	0.449915563	0.529706202	0.6937381	1.116192
ADH1B	-23.786146	-0.8319158	4.65E-125	1.60E-123	0.558083726	0.658759521	1.1823013	1.7522677
PCDH18	-16.715334	-0.83750445	1.01E-62	1.24E-61	0.274197849	0.349292709	0.3414544	0.6522573
RPL27A	-40.557556	-0.84614885	0	0	0.81921607	0.87616975	1.7882764	2.4805868
CD81	-43.52577	-0.8484036	0	0	0.82730424	0.919042437	2.1454797	2.856079
OOEP	-34.123295	-0.84848714	3.33E-255	4.78E-253	0.360056884	0.621545158	0.6648665	1.3010815
MT-CYB	-52.57513	-0.8678244	0	0	0.948271265	0.975843308	3.5615366	4.3276567
SPON2	-13.894886	-0.8861457	6.80E-44	5.57E-43	0.329748467	0.380631121	0.47490555	0.78355426
BAIAP2L1	-28.182806	-0.89866596	9.50E-175	5.86E-173	0.203093058	0.391294886	0.31428805	0.73944306
CDKN1C	-17.253614	-0.90214586	1.05E-66	1.39E-65	0.461025687	0.491621328	0.67704165	1.0460922
RPS4Y1	-34.99844	-0.90426826	2.38E-268	3.86E-266	0.045773709	0.226332971	0.07492289	0.40475553
MT-ND2	-50.896725	-0.9250274	0	0	0.935739045	0.967355822	2.97254	3.912433
SPRY1	-22.084154	-0.9334396	4.49E-108	1.23E-106	0.425739934	0.514036997	0.64134824	1.0909958
AL136454.1	-30.744188	-0.93451226	1.46E-207	1.33E-205	0.297040263	0.520130577	0.52086806	1.063077
CD99	-40.81637	-0.93699133	0	0	0.834859124	0.88726877	1.9092156	2.550389
FGF7	-24.47214	-0.93790656	2.93E-132	1.10E-130	0.532574882	0.608487486	0.88740414	1.3899122
OAF	-26.638872	-0.95071656	2.41E-156	1.17E-154	0.459070305	0.562132753	0.67281747	1.1658237
RPL31	-44.98789	-0.95726216	0	0	0.693271709	0.90054407	1.5729566	2.6273644
DEPP1	-8.429541	-0.9587707	3.47E-17	1.25E-16	0.154741801	0.196517954	0.25911587	0.4715732
NELL2	-26.125565	-0.9611647	1.87E-150	8.66E-149	0.073860101	0.207399347	0.0835035	0.38330978
MT-ND4	-55.932262	-0.9678853	0	0	0.947649098	0.976713819	3.36674	4.2446704
MT-CO1	-54.4839	-0.97236955	0	0	0.965069772	0.981936888	3.6984394	4.5449405
LAPTM4A	-47.726337	-0.9795741	0	0	0.861434539	0.914036997	1.9917483	2.7097585
AC099560.1	-44.317722	-0.9877988	0	0	0.445649276	0.817192601	1.0426022	2.0551488
MT-ND5	-49.465965	-0.9897737	0	0	0.848102391	0.941240479	2.1697445	3.2610338
CAPN6	-23.776733	-0.99933404	5.81E-125	2.00E-123	0.158030397	0.300108814	0.21859644	0.58610773
RECK	-21.89742	-1.0020038	2.75E-106	7.28E-105	0.308772554	0.416757345	0.40875477	0.82413113
MFAP4	-41.261684	-1.0025841	0	0	0.752110923	0.868117519	1.8198392	2.7892814
MT-ND4L	-43.353836	-1.0052125	0	0	0.571593636	0.843090316	1.232354	2.2350037
DCN	-61.7564	-1.0153327	0	0	0.970491512	0.991730141	4.2262955	5.0745792
ENPP2	-19.46844	-1.0377334	2.03E-84	3.69E-83	0.302106479	0.394124048	0.41526234	0.8146381
VEGFD	-26.85159	-1.0710046	8.08E-159	4.03E-157	0.067371789	0.204570185	0.08682557	0.40407762
IGFBP3	-42.21785	-1.0829031	0	0	0.850502178	0.902285092	2.5410104	3.4994714
TPPP3	-25.301153	-1.1027844	3.10E-141	1.29E-139	0.274731135	0.417410229	0.38313386	0.86386293
HTRA1	-39.094414	-1.1337811	0	0	0.608745889	0.757562568	1.1092227	1.8524158
CXCL12	-43.07588	-1.1464413	0	0	0.855923918	0.894015234	2.1588724	2.9233458
PI16	-19.979355	-1.2199057	8.33E-89	1.61E-87	0.315171985	0.428944505	0.60174716	1.1245414
ACKR3	-31.073378	-1.2251683	5.51E-212	5.27E-210	0.472046929	0.622633297	0.87006724	1.5944636
MT-ND3	-57.518738	-1.247748	0	0	0.871833615	0.939717084	2.224035	3.2819889
POSTN	-24.154509	-1.525312	6.69E-129	2.42E-127	0.077059817	0.203264418	0.12821986	0.5150045
CPB1	-24.142591	-1.5568024	8.93E-129	3.22E-127	0.097058039	0.223503808	0.112506025	0.5145694
TGFBI	-36.904152	-1.7459377	3.96E-298	8.37E-296	0.139009866	0.376060936	0.20924595	0.8284178
AADAC	-36.431896	-1.9352051	1.33E-290	2.61E-288	0.414363168	0.583460283	0.6924524	1.612857
LINC00486	-81.85554	-3.0295334	0	0	0.061416763	0.637431991	0.08176544	1.6077273
